# Supplementary material for: Harnessing solar power: photoautotrophy supplements the diet of a low-light dwelling sponge
Source: ISME J. 2022 Jun 2;16(9):2076–86. doi: 10.1038/s41396-022-01254-3 (PMC9381825; doi:10.1038/s41396-022-01254-3)
Supplement: Supplementary file 2 — Data Set 1 [file 41396_2022_1254_MOESM2_ESM.xlsx]

## Sheet: Raw data 
Additional data
Net photosynthesis data for photosynthesis–irradiance curves
			Carbon budget		Respiration
				Carbon fixation rate	µmol C cm-2 day-1	C fixation as % of holobiont respiration
Replicate 1	Net photosynthesis			µmol C cm-2 day-1
PAR	μmol O2 cm-2 h-1		Replicate 1	4.35225	-8.42324	51.6695
0	-0.467958		Replicate 2	14.3623	-22.2527	64.5419
10	-0.512525		Replicate 3	8.67386	-23.4056	37.0589
20	-0.155986		Replicate 4	10.368	-19.0662	54.3791
85	0.0891349
150	0.490242			µmol C cm-2 day-1
200	0.846781			Average	SD
504	0.623944		C fixed per day (Pg)	9.43911	4.14578
			DOC uptake per day	127.295	62.6515
Replicate 2			POC uptake per day	1.92323	1.31172
0	-1.23626		Total	138.658	62.81
10	-0.70644
25	-0.17661
65	0.323783		Pulse-chase incubations
200	0.618131
300	0.441522		Bulk data EA-IRMS	ID	δ13C	δ15N
635	0.588696		t = 0	Replicate 11	-17.0537	6.14759
				Replicate 12	-17.6928	3.01673
Replicate 3				Replicate 13	-16.9588	4.64433
0	-1.30031			Replicate 14	-17.622	4.64977
6	-1.12219
30	-0.908438		t = 6	Replicate 15	18.2842	177.504
78	0.0890625			Replicate 16	23.3972	237.059
125	0.249375			Replicate 17	64.6889	43.2318
370	0.445312			Replicate 18	51.7483	209.16
550	0.124687
			t = 6 Dark control	Replicate 19	-5.35257	130.028
Replicate 4				Replicate 20	-6.40963	158.823
0	-1.05923			Replicate 21	-6.20132	59.3166
7	-0.785883			Replicate 22	-0.169898	146.142
16	-0.375857
54	0.0170844		t = 48	Replicate 23	54.4583	478.291
170	0.410026			Replicate 24	11.5572	101.358
350	0.546701			Replicate 25	25.6619	143.402
766	0.905473			Replicate 26	41.8898	113.461
			ID = ID number of individual sponge replicate

## Sheet: NanoSIMS
Extracted NanoSIMS data
				13C			15N
ROI	Area number	Sampling Time (h)	Replicate	13C/12C	13C/12C corrected	δ13C (‰)	15N/14N	15N/14N corrected	δ15N (‰)
Bacteria	1	0	1	0.0109063	0.0109644	-0.395437	0.00356804	0.0034205	-46.383		ROI = regions of interest
Bacteria	1	0	1	0.0108717	0.0109296	-3.56529	0.00381115	0.00365356	18.5931		IS = inner sponge body
Bacteria	1	0	1	0.010937	0.0109953	2.42089	0.0038525	0.0036932	29.6437		6 (dark) = data from 6 h dark control
Bacteria	1	0	1	0.0111891	0.0112487	25.5208	0.00405369	0.00388608	83.417
Bacteria	1	0	1	0.0106435	0.0107001	-24.486	0.00369406	0.00354131	-12.7019		Ratios corrected against daily scans of yeast (see Hudspith et al. 2021a)
Bacteria	1	0	1	0.0106513	0.010708	-23.7691	0.00368241	0.00353014	-15.8148
Bacteria	1	0	1	0.0109593	0.0110177	4.46439	0.00364596	0.0034952	-25.5562
Bacteria	1	0	1	0.0108653	0.0109231	-4.15848	0.00369626	0.00354343	-12.1121
Bacteria	1	0	1	0.0109659	0.0110243	5.06544	0.00391469	0.00375282	46.2668
Bacteria	1	0	1	0.0110479	0.0111067	12.5821	0.00369224	0.00353957	-13.1879
Bacteria	1	0	1	0.0106868	0.0107437	-20.5136	0.00332996	0.00319227	-110.013
Bacteria	2	0	1	0.0108514	0.0109092	-5.42622	0.00426795	0.00409147	140.681
Bacteria	2	0	1	0.0109406	0.0109988	2.74614	0.00364074	0.0034902	-26.9523
Bacteria	2	0	1	0.0108555	0.0109133	-5.05287	0.00384299	0.00368409	27.1032
Bacteria	2	0	1	0.0107386	0.0107958	-15.7669	0.00371558	0.00356194	-6.95009
Bacteria	2	0	1	0.0107773	0.0108347	-12.2152	0.00365782	0.00350657	-22.3861
Bacteria	2	0	1	0.0109532	0.0110116	3.9056	0.00364449	0.00349379	-25.9497
Bacteria	2	0	1	0.0109544	0.0110127	4.01337	0.00383659	0.00367795	25.3929
Bacteria	2	0	1	0.0109917	0.0110503	7.43492	0.00368427	0.00353192	-15.3186
Bacteria	2	0	1	0.0109581	0.0110165	4.35544	0.00358109	0.00343301	-42.8947
Bacteria	2	0	1	0.0109131	0.0109712	0.229033	0.00378421	0.00362774	11.3939
Bacteria	2	0	1	0.0112528	0.0113127	31.3615	0.00372297	0.00356903	-4.97339
Bacteria	2	0	1	0.0108527	0.0109105	-5.30579	0.00399469	0.00382952	67.6484
Bacteria	2	0	1	0.0107406	0.0107978	-15.5798	0.00380253	0.0036453	16.2891
Bacteria	2	0	1	0.0112612	0.0113212	32.1349	0.00342267	0.00328114	-85.235
Bacteria (IS)	1	0	1	0.0108857	0.0109437	3.57782	0.00369549	0.00354269	-5.1181
Bacteria (IS)	1	0	1	0.0108349	0.0108926	-1.11071	0.00362825	0.00347822	-23.222
Bacteria (IS)	1	0	1	0.0111608	0.0112202	28.9397	0.00370749	0.00355419	-1.88885
Bacteria (IS)	1	0	1	0.0110401	0.0110989	17.8107	0.00370055	0.00354753	-3.7577
Bacteria (IS)	1	0	1	0.0109862	0.0110447	12.8444	0.00366099	0.00350961	-14.4082
Bacteria (IS)	1	0	1	0.0109032	0.0109613	5.19132	0.00355157	0.00340471	-43.8647
Bacteria (IS)	1	0	1	0.0108744	0.0109323	2.53534	0.00373657	0.00358207	5.94116
Bacteria (IS)	1	0	1	0.0108753	0.0109332	2.61488	0.0037513	0.00359618	9.90427
Bacteria (IS)	1	0	1	0.0107761	0.0108335	-6.5274	0.00392479	0.0037625	56.6121
Bacteria (IS)	1	0	1	0.0110013	0.0110599	14.2367	0.0036029	0.00345392	-30.0459
Bacteria (IS)	1	0	1	0.010375	0.0104303	-43.5053	0.003674	0.00352208	-10.9043
Bacteria (IS)	1	0	1	0.0110376	0.0110963	17.5772	0.00406445	0.00389639	94.2103
Bacteria (IS)	1	0	1	0.0109342	0.0109924	8.04401	0.00389037	0.0037295	47.3443
Bacteria (IS)	1	0	1	0.0108051	0.0108627	-3.85214	0.00368416	0.00353182	-8.17035
Bacteria (IS)	1	0	1	0.0110586	0.0111175	19.5206	0.00399744	0.00383215	76.1705
Bacteria (IS)	1	0	1	0.0106986	0.0107556	-13.6725	0.00386914	0.00370916	41.6307
Bacteria (IS)	1	0	1	0.0109993	0.0110578	14.0452	0.00365412	0.00350302	-16.2573
Bacteria (IS)	1	0	1	0.0106455	0.0107022	-18.5712	0.00374117	0.00358647	7.17839
Bacteria (IS)	1	0	1	0.0109599	0.0110182	10.4136	0.00376224	0.00360667	12.8501
Bacteria (IS)	1	0	1	0.0108371	0.0108948	-0.906853	0.0038322	0.00367374	31.6853
Bacteria (IS)	1	0	1	0.0109224	0.0109805	6.95692	0.00343055	0.0032887	-76.4442
Bacteria (IS)	1	0	1	0.0105779	0.0106343	-24.797	0.00406274	0.00389474	93.7488
Bacteria (IS)	1	0	1	0.0109315	0.0109897	7.79636	0.00375127	0.00359615	9.89681
Bacteria (IS)	1	0	1	0.0109525	0.0110108	9.73265	0.0037294	0.00357519	4.00967
Bacteria (IS)	1	0	1	0.0109522	0.0110105	9.70509	0.00378656	0.00362999	19.3976
Bacteria (IS)	1	0	1	0.0108918	0.0109498	4.13693	0.0038172	0.00365936	27.6469
Bacteria (IS)	1	0	1	0.010918	0.0109761	6.55449	0.0036681	0.00351643	-12.4929
Bacteria (IS)	1	0	1	0.0109117	0.0109698	5.97236	0.00367353	0.00352163	-11.0313
Bacteria (IS)	1	0	1	0.0108513	0.0109091	0.405217	0.003567	0.00341951	-39.7097
Bacteria (IS)	1	0	1	0.0108803	0.0109382	3.07803	0.00353829	0.00339198	-47.4395
Bacteria (IS)	1	0	1	0.0107734	0.0108307	-6.7797	0.00367447	0.00352253	-10.7795
Bacteria (IS)	1	0	1	0.0112166	0.0112763	34.0846	0.00323324	0.00309954	-129.565
Bacteria (IS)	1	0	1	0.0108956	0.0109536	4.48692	0.00353679	0.00339055	-47.8429
Bacteria (IS)	1	0	1	0.0112213	0.0112811	34.5197	0.00361505	0.00346557	-26.7756
Bacteria (IS)	1	0	1	0.011089	0.011148	22.3146	0.00343452	0.00329251	-75.3759
Bacteria (IS)	1	0	1	0.010785	0.0108425	-5.70499	0.00355112	0.00340429	-43.9852
Bacteria (IS)	1	0	1	0.0108243	0.0108819	-2.08766	0.00388287	0.00372232	45.3272
Bacteria (IS)	1	0	1	0.0109657	0.011024	10.9478	0.00370223	0.00354915	-3.30414
Bacteria (IS)	1	0	1	0.0107915	0.010849	-5.10445	0.00339553	0.00325513	-85.8723
Bacteria (IS)	1	0	1	0.0109196	0.0109778	6.7043	0.00370218	0.0035491	-3.31824
Bacteria (IS)	1	0	1	0.0110092	0.0110678	14.963	0.00362895	0.00347889	-23.0339
Bacteria (IS)	1	0	1	0.0106843	0.0107412	-14.9931	0.00376091	0.0036054	12.493
Bacteria (IS)	1	0	1	0.0109863	0.0110448	12.8475	0.0035942	0.00344558	-32.3887
Bacteria (IS)	1	0	1	0.0108778	0.0109358	2.85152	0.00395186	0.00378845	63.8987
Bacteria (IS)	1	0	1	0.0107984	0.0108559	-4.47404	0.00372706	0.00357295	3.38091
Bacteria (IS)	1	0	1	0.010882	0.0109399	3.23345	0.00341369	0.00327254	-80.9831
Bacteria (IS)	1	0	1	0.0107275	0.0107847	-11.0041	0.00363346	0.00348321	-21.8199
Bacteria (IS)	1	0	1	0.0109797	0.0110382	12.2442	0.00389814	0.00373695	49.4363
Bacteria (IS)	1	0	1	0.0108487	0.0109065	0.163582	0.00332619	0.00318865	-104.542
Bacteria (IS)	1	0	1	0.0109296	0.0109878	7.62132	0.00379216	0.00363536	20.9063
Bacteria (IS)	1	0	1	0.0107606	0.0108179	-7.95584	0.00396545	0.00380148	67.5587
Bacteria (IS)	1	0	1	0.0107653	0.0108226	-7.52219	0.00382851	0.0036702	30.6907
Bacteria (IS)	1	0	1	0.0108664	0.0109243	1.80047	0.00363206	0.00348188	-22.196
Bacteria (IS)	1	0	1	0.0111238	0.011183	25.5269	0.00368593	0.00353352	-7.69313
Bacteria (IS)	1	0	1	0.0109731	0.0110316	11.6358	0.00371364	0.00356008	-0.234334
Bacteria (IS)	1	0	1	0.0107958	0.0108533	-4.71497	0.00358633	0.00343804	-34.5058
Bacteria (IS)	1	0	1	0.0109368	0.0109951	8.29102	0.00379062	0.00363388	20.4904
Bacteria (IS)	1	0	1	0.0111122	0.0111714	24.4603	0.00343941	0.00329719	-74.0608
Bacteria (IS)	1	0	1	0.0110646	0.0111235	20.0696	0.00367565	0.00352366	-10.4606
Bacteria (IS)	1	0	1	0.0112017	0.0112613	32.7084	0.00378365	0.0036272	18.6139
Bacteria (IS)	1	0	1	0.0110248	0.0110835	16.4029	0.00359766	0.0034489	-31.457
Bacteria (IS)	1	0	1	0.0111073	0.0111665	24.0099	0.003681	0.00352879	-9.02037
Bacteria (IS)	1	0	1	0.0109194	0.0109776	6.68697	0.0037016	0.00354854	-3.47401
Bacteria (IS)	1	0	1	0.0110728	0.0111317	20.8216	0.00358959	0.00344116	-33.6296
Bacteria (IS)	1	0	1	0.0107898	0.0108473	-5.26145	0.00364871	0.00349784	-17.712
Bacteria (IS)	1	0	1	0.0107589	0.0108162	-8.11612	0.0037687	0.00361287	14.5909
Bacteria (IS)	1	0	1	0.0110274	0.0110862	16.6445	0.00373719	0.00358265	6.10572
Bacteria (IS)	1	0	1	0.0108691	0.010927	2.04403	0.00360546	0.00345638	-29.3559
Bacteria (IS)	1	0	1	0.0111051	0.0111642	23.8028	0.00336048	0.00322153	-95.3083
Bacteria (IS)	1	0	1	0.0110824	0.0111415	21.7143	0.00364038	0.00348985	-19.9565
Bacteria (IS)	1	0	1	0.0108126	0.0108702	-3.16179	0.00375128	0.00359617	9.90016
Bacteria (IS)	1	0	1	0.0108664	0.0109242	1.79379	0.00367902	0.00352689	-9.55444
Bacteria (IS)	1	0	1	0.0109523	0.0110106	9.71483	0.00368959	0.00353703	-6.70822
Bacteria (IS)	1	0	1	0.0106557	0.0107125	-17.6259	0.00369638	0.00354353	-4.88051
Bacteria (IS)	1	0	1	0.0109327	0.010991	7.91284	0.00357705	0.00342914	-37.0054
Bacteria (IS)	1	0	1	0.0109595	0.0110179	10.3829	0.00377222	0.00361625	15.5388
Bacteria (IS)	1	0	1	0.010851	0.0109088	0.379061	0.00389388	0.00373287	48.2903
Bacteria (IS)	1	0	1	0.0107808	0.0108383	-6.09016	0.00389297	0.003732	48.0445
Bacteria (IS)	1	0	1	0.0112984	0.0113585	41.6218	0.00372008	0.00356626	1.5004
Bacteria (IS)	1	0	1	0.0108305	0.0108881	-1.5165	0.00421573	0.00404142	134.938
Bacteria (IS)	1	0	1	0.010695	0.0107519	-14.0063	0.00360164	0.00345272	-30.3841
Bacteria (IS)	1	0	1	0.0108942	0.0109522	4.36028	0.00389147	0.00373056	47.6408
Bacteria (IS)	1	0	1	0.0109901	0.0110486	13.2003	0.00371594	0.00356229	0.386331
Bacteria (IS)	1	0	1	0.0107419	0.0107991	-9.67727	0.00362723	0.00347725	-23.4954
Bacteria (IS)	1	0	1	0.011097	0.0111561	23.0611	0.00385194	0.00369266	36.9988
Bacteria (IS)	1	0	1	0.0108768	0.0109347	2.75783	0.0037872	0.0036306	19.5694
Bacteria (IS)	1	0	1	0.0109299	0.0109881	7.64845	0.00388433	0.00372372	45.7201
Bacteria (IS)	1	0	1	0.0110397	0.0110984	17.7698	0.00370143	0.00354838	-3.51939
Bacteria (IS)	1	0	1	0.0108719	0.0109298	2.3011	0.00353322	0.00338713	-48.8039
Bacteria (IS)	1	0	1	0.011085	0.0111441	21.9534	0.0037814	0.00362504	18.0091
Bacteria (IS)	1	0	1	0.0108434	0.0109012	-0.319263	0.00355221	0.00340533	-43.6925
Bacteria (IS)	1	0	1	0.011186	0.0112456	31.2628	0.0038143	0.00365658	26.8669
Bacteria (IS)	1	0	1	0.0109607	0.0110191	10.4911	0.00374703	0.00359209	8.75505
Bacteria (IS)	1	0	1	0.0109736	0.0110321	11.6845	0.00373041	0.00357616	4.28093
Bacteria (IS)	1	0	1	0.0111356	0.0111949	26.6169	0.00370276	0.00354966	-3.16116
Bacteria (IS)	1	0	1	0.0109017	0.0109598	5.05395	0.00363955	0.00348905	-20.1805
Bacteria (IS)	1	0	1	0.011015	0.0110737	15.5015	0.00367754	0.00352548	-9.9519
Bacteria (IS)	1	0	1	0.0110258	0.0110845	16.4907	0.00367827	0.00352618	-9.75452
Bacteria (IS)	1	0	1	0.0109718	0.0110302	11.5104	0.00378473	0.00362824	18.9065
Bacteria (IS)	1	0	1	0.0109425	0.0110008	8.81656	0.00375716	0.0036018	11.4821
Bacteria (IS)	1	0	1	0.0109331	0.0109913	7.94226	0.00404038	0.00387332	87.7309
Bacteria (IS)	1	0	1	0.0109707	0.0110291	11.4129	0.0037447	0.00358986	8.12786
Bacteria (IS)	1	0	1	0.011052	0.0111109	18.9096	0.00375317	0.00359798	10.4102
Bacteria (IS)	1	0	1	0.0111967	0.0112563	32.2471	0.00393884	0.00377598	60.3954
Bacteria (IS)	1	0	1	0.0111046	0.0111637	23.7546	0.00382667	0.00366844	30.1955
Bacteria (IS)	1	0	1	0.0109036	0.0109617	5.22694	0.00366739	0.00351575	-12.684
Bacteria (IS)	1	0	1	0.0109106	0.0109687	5.87267	0.00367943	0.00352728	-9.44417
Bacteria (IS)	1	0	1	0.011047	0.0111058	18.4456	0.00375687	0.00360153	11.4056
Bacteria (IS)	1	0	1	0.0109512	0.0110095	9.61355	0.00365749	0.00350625	-15.3501
Bacteria (IS)	1	0	1	0.0110459	0.0111047	18.341	0.00361388	0.00346445	-27.0887
Bacteria (IS)	1	0	1	0.0110292	0.0110879	16.8039	0.0037666	0.00361085	14.025
Bacteria (IS)	1	0	1	0.0110373	0.0110961	17.5569	0.00375914	0.0036037	12.0159
Bacteria (IS)	1	0	1	0.0113426	0.011403	45.7022	0.00382192	0.00366388	28.9163
Bacteria (IS)	1	0	1	0.0111376	0.0111969	26.8013	0.00365164	0.00350065	-16.9247
Bacteria (IS)	1	0	1	0.0110973	0.0111564	23.0876	0.0038407	0.00368189	33.9745
Bacteria (IS)	1	0	1	0.0109807	0.0110392	12.3345	0.00397716	0.00381271	70.7116
Bacteria (IS)	1	0	1	0.0110383	0.011097	17.6407	0.00384582	0.0036868	35.3514
Bacteria (IS)	1	0	1	0.0110892	0.0111483	22.3405	0.00388614	0.00372545	46.2053
Bacteria (IS)	1	0	1	0.0108944	0.0109524	4.37446	0.00376736	0.00361158	14.2287
Bacteria (IS)	1	0	1	0.0107541	0.0108114	-8.55642	0.00358237	0.00343424	-35.5735
Bacteria (IS)	1	0	1	0.0106846	0.0107415	-14.9626	0.00354472	0.00339814	-45.71
Bacteria (IS)	1	0	1	0.0110871	0.0111461	22.1444	0.00372042	0.00356658	1.592
Bacteria (IS)	1	0	1	0.0110586	0.0111175	19.5165	0.00387054	0.00371049	42.0061
Bacteria (IS)	1	0	1	0.0110429	0.0111017	18.0717	0.0036047	0.00345565	-29.5602
Bacteria (IS)	1	0	1	0.0110806	0.0111396	21.5404	0.00373687	0.00358236	6.02182
Bacteria (IS)	1	0	1	0.011147	0.0112064	27.6693	0.00362759	0.00347759	-23.4003
Bacteria (IS)	1	0	1	0.0109189	0.0109771	6.64026	0.00373349	0.00357912	5.11199
Bacteria (IS)	1	0	1	0.0107317	0.0107888	-10.6214	0.0036831	0.0035308	-8.45519
Bacteria (IS)	1	0	1	0.0109005	0.0109585	4.94121	0.00383002	0.00367165	31.0968
Bacteria (IS)	1	0	1	0.0109583	0.0110166	10.2662	0.00374602	0.00359113	8.48502
Bacteria (IS)	1	0	1	0.0110609	0.0111198	19.726	0.00358288	0.00343473	-35.4359
Bacteria (IS)	1	0	1	0.0108946	0.0109527	4.40063	0.00401785	0.00385171	81.6642
Bacteria (IS)	1	0	1	0.0110171	0.0110758	15.6893	0.00359737	0.00344862	-31.5344
Bacteria (IS)	1	0	1	0.010798	0.0108555	-4.50658	0.00370004	0.00354704	-3.89484
Bacteria (IS)	1	0	1	0.0108013	0.0108588	-4.20253	0.00385878	0.00369922	38.8405
Bacteria (IS)	1	0	1	0.010886	0.0109439	3.60158	0.00365892	0.00350762	-14.9649
Bacteria (IS)	1	0	1	0.010932	0.0109902	7.8462	0.00371058	0.00355715	-1.05736
Bacteria (IS)	1	0	1	0.0109571	0.0110155	10.1629	0.00371497	0.00356136	0.125883
Bacteria (IS)	1	0	1	0.0106962	0.0107532	-13.8945	0.00371144	0.00355797	-0.826471
Bacteria (IS)	1	0	1	0.010952	0.0110104	9.69173	0.00375691	0.00360156	11.4151
Bacteria (IS)	1	0	1	0.010971	0.0110294	11.4374	0.00374452	0.00358968	8.07903
Bacteria (IS)	1	0	1	0.0110013	0.0110599	14.2361	0.00397708	0.00381263	70.6878
Bacteria (IS)	1	0	1	0.0109367	0.010995	8.28198	0.00385615	0.0036967	38.1319
Bacteria (IS)	1	0	1	0.0110562	0.0111151	19.2996	0.00367489	0.00352293	-10.666
Bacteria (IS)	1	0	1	0.0110094	0.0110681	14.9841	0.00374044	0.00358578	6.98239
Bacteria (IS)	1	0	1	0.0110669	0.0111258	20.2817	0.00351539	0.00337003	-53.6055
Bacteria (IS)	1	0	1	0.0109774	0.0110358	12.0295	0.00380649	0.00364909	24.7631
Bacteria (IS)	1	0	1	0.0112383	0.0112981	36.0835	0.00363427	0.00348399	-21.6007
Bacteria (IS)	1	0	1	0.0109308	0.010989	7.73382	0.00381899	0.00366108	28.1284
Bacteria (IS)	1	0	1	0.0109905	0.0110491	13.2428	0.00336436	0.00322525	-94.264
Bacteria (IS)	1	0	1	0.0108843	0.0109423	3.44807	0.00399106	0.00382604	74.4537
Bacteria (IS)	1	0	1	0.0110129	0.0110716	15.3069	0.00394992	0.00378659	63.3775
Bacteria (IS)	1	0	1	0.0109079	0.010966	5.62049	0.00411738	0.00394713	108.461
Bacteria (IS)	1	0	1	0.0110603	0.0111192	19.6766	0.00363941	0.00348893	-20.216
Bacteria (IS)	1	0	1	0.0109531	0.0110115	9.79383	0.00366691	0.00351529	-12.8132
Bacteria (IS)	2	0	1	0.0109545	0.0110129	9.9215	0.00364279	0.00349217	-19.3057
Bacteria (IS)	2	0	1	0.0109954	0.0110539	13.6854	0.0036128	0.00346342	-27.3799
Bacteria (IS)	2	0	1	0.0112858	0.0113459	40.4641	0.00381151	0.0036539	26.1147
Bacteria (IS)	2	0	1	0.0111145	0.0111737	24.667	0.00366172	0.00351031	-14.2097
Bacteria (IS)	2	0	1	0.0111752	0.0112347	30.2656	0.00389633	0.00373522	48.9487
Bacteria (IS)	2	0	1	0.0111021	0.0111612	23.5224	0.00366897	0.00351726	-12.2588
Bacteria (IS)	2	0	1	0.0109327	0.0109909	7.90919	0.00424697	0.00407136	143.346
Bacteria (IS)	2	0	1	0.0111771	0.0112366	30.4382	0.00354378	0.00339724	-45.963
Bacteria (IS)	2	0	1	0.0108483	0.0109061	0.131262	0.00371596	0.00356231	0.392822
Bacteria (IS)	2	0	1	0.0111184	0.0111776	25.0279	0.00354211	0.00339564	-46.4128
Bacteria (IS)	2	0	1	0.0109847	0.0110432	12.7001	0.00374445	0.00358962	8.06189
Bacteria (IS)	2	0	1	0.0111619	0.0112213	29.0398	0.0036258	0.00347587	-23.8813
Bacteria (IS)	2	0	1	0.0111656	0.011225	29.3773	0.00369109	0.00353846	-6.305
Bacteria (IS)	2	0	1	0.0111333	0.0111926	26.4064	0.00380918	0.00365167	25.4884
Bacteria (IS)	2	0	1	0.0110698	0.0111288	20.5515	0.00379064	0.0036339	20.4963
Bacteria (IS)	2	0	1	0.0112461	0.0113059	36.7986	0.00380154	0.00364435	23.4307
Bacteria (IS)	2	0	1	0.0111379	0.0111972	26.8237	0.00395113	0.00378775	63.7024
Bacteria (IS)	2	0	1	0.0111303	0.0111896	26.1294	0.00372095	0.00356709	1.73584
Bacteria (IS)	2	0	1	0.0112911	0.0113512	40.9508	0.00377254	0.00361655	15.6237
Bacteria (IS)	2	0	1	0.0111017	0.0111608	23.4911	0.00386412	0.00370434	40.2773
Bacteria (IS)	2	0	1	0.0110438	0.0111026	18.1511	0.00385765	0.00369814	38.5358
Bacteria (IS)	2	0	1	0.0111882	0.0112478	31.4657	0.0036713	0.00351949	-11.6316
Bacteria (IS)	2	0	1	0.0109448	0.0110031	9.0295	0.00367077	0.00351898	-11.7754
Bacteria (IS)	2	0	1	0.0110083	0.0110669	14.8764	0.00353548	0.00338929	-48.1961
Bacteria (IS)	2	0	1	0.0109889	0.0110474	13.0882	0.00325434	0.00311977	-123.884
Bacteria (IS)	2	0	1	0.0111116	0.0111708	24.4023	0.00373685	0.00358233	6.01528
Bacteria (IS)	2	0	1	0.0110889	0.0111479	22.3086	0.00376312	0.00360752	13.0884
Bacteria (IS)	2	0	1	0.0111595	0.0112189	28.8151	0.00399705	0.00383177	76.065
Bacteria (IS)	2	0	1	0.0112172	0.0112769	34.1339	0.00362998	0.00347988	-22.7554
Bacteria (IS)	2	0	1	0.0110556	0.0111145	19.2403	0.00379363	0.00363676	21.3011
Bacteria (IS)	2	0	1	0.0108105	0.0108681	-3.355	0.00380994	0.0036524	25.6928
Bacteria (IS)	2	0	1	0.011051	0.0111099	18.8192	0.00371759	0.00356387	0.831518
Bacteria (IS)	2	0	1	0.011106	0.0111651	23.8848	0.00372964	0.00357542	4.07393
Bacteria (IS)	2	0	1	0.0111053	0.0111644	23.8229	0.00368277	0.00353049	-8.54255
Bacteria (IS)	2	0	1	0.0109671	0.0110255	11.0821	0.00371054	0.00355711	-1.06804
Bacteria (IS)	2	0	1	0.0112096	0.0112693	33.4385	0.00370697	0.00355369	-2.02776
Bacteria (IS)	2	0	1	0.0110691	0.0111281	20.4875	0.00382013	0.00366217	28.4368
Bacteria (IS)	2	0	1	0.0111976	0.0112572	32.327	0.00368752	0.00353505	-7.26383
Bacteria (IS)	2	0	1	0.0110362	0.011095	17.4511	0.00364862	0.00349775	-17.7373
Bacteria (IS)	2	0	1	0.0109854	0.0110439	12.7702	0.00356515	0.00341773	-40.2096
Bacteria (IS)	2	0	1	0.0110949	0.011154	22.8672	0.00377669	0.00362052	16.7406
Bacteria (IS)	2	0	1	0.0111808	0.0112403	30.7802	0.00372194	0.00356804	2.00215
Bacteria (IS)	2	0	1	0.0110075	0.0110661	14.8065	0.00385239	0.00369309	37.1199
Bacteria (IS)	2	0	1	0.0109766	0.011035	11.9535	0.00355473	0.00340774	-43.0151
Bacteria (IS)	2	0	1	0.0112136	0.0112733	33.805	0.00365737	0.00350614	-15.3818
Bacteria (IS)	2	0	1	0.0110624	0.0111213	19.8676	0.00370861	0.00355526	-1.58763
Bacteria (IS)	2	0	1	0.0112427	0.0113026	36.4914	0.00367721	0.00352516	-10.0397
Bacteria (IS)	2	0	1	0.0109565	0.0110149	10.1073	0.00366569	0.00351411	-13.1426
Bacteria (IS)	2	0	1	0.0111253	0.0111845	25.6625	0.00383834	0.00367963	33.3385
Bacteria (IS)	2	0	1	0.0111482	0.0112076	27.7774	0.0037687	0.00361287	14.5912
Bacteria (IS)	2	0	1	0.0111041	0.0111633	23.7132	0.00375382	0.0035986	10.5829
Bacteria (IS)	2	0	1	0.0111011	0.0111602	23.4355	0.0036752	0.00352323	-10.5813
Bacteria (IS)	2	0	1	0.0112192	0.0112789	34.3193	0.00374008	0.00358543	6.88544
Bacteria (IS)	2	0	1	0.0110831	0.0111421	21.7736	0.00365118	0.00350021	-17.0472
Bacteria (IS)	2	0	1	0.0112817	0.0113417	40.0814	0.00390191	0.00374057	50.4516
Bacteria (IS)	2	0	1	0.0112129	0.0112727	33.746	0.00362743	0.00347744	-23.4413
Bacteria (IS)	2	0	1	0.0111106	0.0111698	24.3123	0.00380627	0.00364888	24.703
Bacteria (IS)	2	0	1	0.0109188	0.0109769	6.62445	0.00362071	0.003471	-25.2513
Bacteria (IS)	2	0	1	0.0111324	0.0111917	26.318	0.00373973	0.0035851	6.79187
Bacteria (IS)	2	0	1	0.0111353	0.0111946	26.5896	0.00372358	0.00356961	2.44246
Bacteria (IS)	2	0	1	0.0112258	0.0112856	34.9319	0.00371862	0.00356485	1.10645
Bacteria (IS)	2	0	1	0.0110708	0.0111297	20.6378	0.00373217	0.00357785	4.75646
Bacteria (IS)	2	0	1	0.01109	0.011149	22.4068	0.00368143	0.0035292	-8.90546
Bacteria (IS)	2	0	1	0.0109626	0.011021	10.6696	0.00378933	0.00363264	20.1439
Bacteria (IS)	2	0	1	0.0111398	0.0111992	27.0058	0.00385613	0.00369668	38.1272
Bacteria (IS)	2	0	1	0.0111964	0.011256	32.2161	0.00380526	0.00364792	24.4335
Bacteria (IS)	2	0	1	0.0110777	0.0111367	21.2762	0.00377782	0.00362161	17.045
Bacteria (IS)	2	0	1	0.0109615	0.0110198	10.5611	0.00374435	0.00358953	8.03575
Bacteria (IS)	2	0	1	0.0109802	0.0110386	12.284	0.0036601	0.00350876	-14.6462
Bacteria (IS)	2	0	1	0.0110629	0.0111218	19.9142	0.00386562	0.00370578	40.6821
Bacteria (IS)	2	0	1	0.0109811	0.0110396	12.3734	0.00379296	0.00363613	21.1223
Bacteria (IS)	2	0	1	0.0108803	0.0109383	3.08246	0.00373121	0.00357692	4.49569
Bacteria (IS)	2	0	1	0.0111835	0.011243	31.028	0.0034338	0.00329181	-75.5714
Bacteria (IS)	2	0	1	0.0107361	0.0107932	-10.2183	0.00377585	0.00361972	16.5157
Bacteria (IS)	2	0	1	0.0111448	0.0112042	27.4676	0.00350194	0.00335714	-57.2249
Bacteria (IS)	2	0	1	0.011164	0.0112235	29.2362	0.00378995	0.00363323	20.3099
Bacteria (IS)	2	0	1	0.0113488	0.0114093	46.2743	0.00353523	0.00338905	-48.2635
Bacteria (IS)	2	0	1	0.0112448	0.0113047	36.6811	0.00364338	0.00349272	-19.1491
Bacteria (IS)	2	0	1	0.011221	0.0112808	34.4914	0.00363292	0.0034827	-21.9643
Bacteria (IS)	2	0	1	0.0111293	0.0111885	26.0323	0.00384327	0.00368436	34.6665
Bacteria (IS)	2	0	1	0.0112375	0.0112973	36.0061	0.00379136	0.00363459	20.6891
Bacteria (IS)	2	0	1	0.0112295	0.0112893	35.2748	0.00369037	0.00353777	-6.49864
Bacteria (IS)	2	0	1	0.0112622	0.0113222	38.2893	0.00360832	0.00345912	-28.5855
Bacteria (IS)	2	0	1	0.011219	0.0112788	34.3073	0.00364757	0.00349674	-18.0211
Bacteria (IS)	2	0	1	0.0111223	0.0111815	25.3867	0.00361464	0.00346517	-26.8861
Bacteria (IS)	2	0	1	0.0113018	0.0113619	41.9338	0.00381966	0.00366172	28.3087
Bacteria (IS)	2	0	1	0.0108246	0.0108823	-2.05271	0.00376258	0.003607	12.9419
Bacteria (IS)	2	0	1	0.0110381	0.0110969	17.6244	0.00359913	0.0034503	-31.0621
Bacteria (IS)	2	0	1	0.0110306	0.0110894	16.9388	0.00376201	0.00360645	12.7878
Bacteria (IS)	2	0	1	0.010975	0.0110334	11.8087	0.00381941	0.00366148	28.243
Bacteria (IS)	2	0	1	0.0112112	0.0112709	33.5862	0.00366265	0.0035112	-13.9601
Bacteria (IS)	2	0	1	0.0112497	0.0113096	37.1354	0.00364775	0.00349692	-17.971
Bacteria (IS)	2	0	1	0.0113294	0.0113897	44.4792	0.00371439	0.0035608	-0.0316553
Bacteria (IS)	2	0	1	0.0110439	0.0111028	18.1655	0.00375007	0.00359501	9.57517
Bacteria (IS)	2	0	1	0.0111833	0.0112428	31.0106	0.00381886	0.00366095	28.0927
Bacteria (IS)	2	0	1	0.0111019	0.0111611	23.5124	0.00379157	0.00363479	20.746
Bacteria (IS)	2	0	1	0.0112333	0.0112931	35.6188	0.00372682	0.00357272	3.31436
Bacteria (IS)	2	0	1	0.0111828	0.0112423	30.9667	0.00382487	0.00366671	29.712
Bacteria (IS)	2	0	1	0.0109138	0.0109719	6.16976	0.00345855	0.00331554	-68.908
Bacteria (IS)	2	0	1	0.0109604	0.0110188	10.463	0.00387647	0.00371618	43.6034
Bacteria (IS)	2	0	1	0.01114	0.0111993	27.0234	0.00356923	0.00342165	-39.1095
Bacteria (IS)	2	0	1	0.0113802	0.0114408	49.1683	0.00378036	0.00362405	17.7302
Bacteria (IS)	2	0	1	0.0111624	0.0112219	29.0883	0.00326409	0.00312913	-121.257
Bacteria (IS)	2	0	1	0.0111914	0.011251	31.7602	0.00371365	0.00356009	-0.231326
Bacteria (IS)	2	0	1	0.0112195	0.0112793	34.3522	0.00372054	0.0035667	1.62444
Bacteria (IS)	2	0	1	0.0110553	0.0111141	19.208	0.00353986	0.00339349	-47.0168
Bacteria (IS)	2	0	1	0.0112587	0.0113187	37.9662	0.00362765	0.00347765	-23.3827
Bacteria (IS)	2	0	1	0.0111826	0.0112422	30.9509	0.00360768	0.0034585	-28.7596
Bacteria (IS)	2	0	1	0.0111859	0.0112455	31.2547	0.00357865	0.00343067	-36.5748
Bacteria (IS)	2	0	1	0.0109806	0.011039	12.3228	0.00374449	0.00358966	8.07269
Bacteria (IS)	2	0	1	0.0109626	0.011021	10.6667	0.00364062	0.00349008	-19.8909
Bacteria (IS)	2	0	1	0.0112098	0.0112694	33.4515	0.00378346	0.00362702	18.5633
Bacteria (IS)	2	0	1	0.0111085	0.0111676	24.1126	0.00372353	0.00356956	2.42821
Bacteria (IS)	2	0	1	0.0107852	0.0108426	-5.69008	0.00377975	0.00362346	17.5643
Bacteria (IS)	2	0	1	0.0112897	0.0113498	40.8193	0.0036847	0.00353234	-8.02509
Bacteria (IS)	2	0	1	0.0112134	0.0112731	33.7845	0.00390853	0.00374692	52.2351
Bacteria (IS)	2	0	1	0.011163	0.0112225	29.1445	0.00367276	0.00352089	-11.2383
Bacteria (IS)	2	0	1	0.0110364	0.0110952	17.4699	0.00375638	0.00360106	11.2731
Bacteria (IS)	2	0	1	0.0109978	0.0110563	13.9076	0.00382455	0.0036664	29.6243
Bacteria (IS)	2	0	1	0.0112645	0.0113245	38.4988	0.00373438	0.00357996	5.34936
Bacteria (IS)	2	0	1	0.0109059	0.0109639	5.43467	0.0036008	0.00345191	-30.6109
Bacteria (IS)	2	0	1	0.0109294	0.0109876	7.60727	0.00364632	0.00349555	-18.3554
Bacteria (IS)	3	0	1	0.0110747	0.0111337	21.0041	0.00364947	0.00349856	-17.5092
Bacteria (IS)	3	0	1	0.011041	0.0110998	17.8925	0.00381893	0.00366102	28.1123
Bacteria (IS)	3	0	1	0.0109472	0.0110055	9.24769	0.00375817	0.00360277	11.7549
Bacteria (IS)	3	0	1	0.0109171	0.0109752	6.46685	0.00371914	0.00356535	1.24656
Bacteria (IS)	3	0	1	0.0110261	0.0110848	16.517	0.00367012	0.00351837	-11.9484
Bacteria (IS)	3	0	1	0.0110756	0.0111346	21.0817	0.00379764	0.00364061	22.3822
Bacteria (IS)	3	0	1	0.0108732	0.0109311	2.42248	0.00367458	0.00352264	-10.748
Bacteria (IS)	3	0	1	0.0110774	0.0111364	21.2509	0.00364267	0.00349205	-19.3397
Bacteria (IS)	3	0	1	0.0110333	0.011092	17.1797	0.00383278	0.0036743	31.8414
Bacteria (IS)	3	0	1	0.0110236	0.0110823	16.2883	0.00367111	0.00351931	-11.6833
Bacteria (IS)	3	0	1	0.0109829	0.0110414	12.5353	0.00382194	0.0036639	28.9217
Bacteria (IS)	3	0	1	0.0108425	0.0109003	-0.403171	0.00384189	0.00368303	34.2947
Bacteria (IS)	3	0	1	0.0110275	0.0110862	16.6512	0.00370253	0.00354943	-3.22452
Bacteria (IS)	3	0	1	0.0109236	0.0109817	7.06852	0.00351736	0.00337192	-53.0753
Bacteria (IS)	3	0	1	0.0109922	0.0110507	13.3913	0.00359555	0.00344687	-32.0252
Bacteria (IS)	3	0	1	0.0111048	0.0111639	23.7721	0.00361064	0.00346134	-27.9623
Bacteria (IS)	3	0	1	0.0109427	0.0110009	8.82703	0.00358788	0.00343953	-34.0885
Bacteria (IS)	3	0	1	0.0110547	0.0111136	19.16	0.00387096	0.00371089	42.1185
Bacteria (IS)	3	0	1	0.0108636	0.0109215	1.54102	0.00375458	0.00359933	10.7881
Bacteria (IS)	3	0	1	0.0110208	0.0110795	16.0293	0.00391732	0.00375534	54.5997
Bacteria (IS)	3	0	1	0.0107505	0.0108077	-8.89099	0.00380957	0.00365204	25.5922
Bacteria (IS)	3	0	1	0.0107808	0.0108382	-6.09329	0.00379704	0.00364003	22.2194
Bacteria (IS)	3	0	1	0.0110333	0.011092	17.1832	0.0037467	0.00359178	8.66765
Bacteria (IS)	3	0	1	0.0107732	0.0108306	-6.79492	0.00360988	0.00346061	-28.1669
Bacteria (IS)	3	0	1	0.010883	0.0109409	3.32405	0.00343357	0.0032916	-75.6312
Bacteria (IS)	3	0	1	0.0110847	0.0111437	21.9249	0.00357731	0.00342939	-36.9346
Bacteria (IS)	3	0	1	0.0110956	0.0111547	22.9315	0.0037438	0.003589	7.88677
Bacteria (IS)	3	0	1	0.0111574	0.0112168	28.6274	0.00374098	0.00358629	7.1266
Bacteria (IS)	3	0	1	0.0110416	0.0111004	17.9523	0.00377544	0.00361933	16.4055
Bacteria (IS)	3	0	1	0.0110754	0.0111344	21.0633	0.00373531	0.00358086	5.602
Bacteria (IS)	3	0	1	0.0111804	0.01124	30.7472	0.00405921	0.00389136	92.7995
Bacteria (IS)	3	0	1	0.0109603	0.0110186	10.4514	0.00364703	0.00349622	-18.1664
Bacteria (IS)	3	0	1	0.0109987	0.0110573	13.9978	0.00357959	0.00343158	-36.3211
Bacteria (IS)	3	0	1	0.0108984	0.0109565	4.74879	0.00343913	0.00329692	-74.1353
Bacteria (IS)	3	0	1	0.0109037	0.0109617	5.23272	0.00391817	0.00375615	54.8281
Bacteria (IS)	3	0	1	0.0109696	0.011028	11.3138	0.00372765	0.00357352	3.53976
Bacteria (IS)	3	0	1	0.0108676	0.0109255	1.90719	0.0036764	0.00352438	-10.259
Bacteria (IS)	3	0	1	0.0110418	0.0111006	17.9646	0.00368039	0.00352821	-9.18464
Bacteria (IS)	3	0	1	0.0109795	0.011038	12.224	0.00378758	0.00363097	19.673
Bacteria (IS)	3	0	1	0.0111346	0.0111939	26.5273	0.00373401	0.00357961	5.25044
Bacteria (IS)	3	0	1	0.0108573	0.0109152	0.96198	0.0036071	0.00345795	-28.9152
Bacteria (IS)	3	0	1	0.0110209	0.0110795	16.0364	0.00379869	0.00364161	22.6631
Bacteria (IS)	3	0	1	0.0110074	0.011066	14.796	0.00403222	0.00386549	85.5342
Bacteria (IS)	3	0	1	0.0111005	0.0111596	23.376	0.00353134	0.00338532	-49.3108
Bacteria (IS)	3	0	1	0.0108917	0.0109497	4.13099	0.00357406	0.00342627	-37.81
Bacteria (IS)	3	0	1	0.0110836	0.0111426	21.8232	0.00379959	0.00364248	22.9051
Bacteria (IS)	3	0	1	0.0108724	0.0109303	2.34631	0.00378781	0.00363118	19.7338
Bacteria (IS)	3	0	1	0.0109104	0.0109685	5.85231	0.00360477	0.00345571	-29.5429
Bacteria (IS)	3	0	1	0.0109451	0.0110033	9.04824	0.00366673	0.00351512	-12.861
Bacteria (IS)	3	0	1	0.0109686	0.011027	11.2155	0.00369847	0.00354554	-4.31674
Bacteria (IS)	3	0	1	0.0110064	0.011065	14.7048	0.00377257	0.00361657	15.6306
Bacteria (IS)	3	0	1	0.0109585	0.0110169	10.2883	0.00342388	0.0032823	-78.2421
Bacteria (IS)	3	0	1	0.0110445	0.0111033	18.2159	0.00379537	0.00363843	21.7685
Bacteria (IS)	3	0	1	0.0109444	0.0110027	8.99269	0.00359777	0.003449	-31.4278
Bacteria (IS)	3	0	1	0.0111089	0.0111681	24.1563	0.003798	0.00364095	22.4777
Bacteria (IS)	3	0	1	0.0108543	0.0109121	0.682199	0.0039142	0.00375235	53.7594
Bacteria (IS)	3	0	1	0.0110801	0.0111391	21.498	0.0034826	0.00333859	-62.4334
Bacteria (IS)	3	0	1	0.0109699	0.0110284	11.3434	0.00379425	0.00363736	21.467
Bacteria (IS)	3	0	1	0.0110548	0.0111136	19.1622	0.0038541	0.00369473	37.5799
Bacteria (IS)	3	0	1	0.0111621	0.0112216	29.0596	0.00367815	0.00352606	-9.78824
Bacteria (IS)	3	0	1	0.010923	0.0109812	7.01889	0.00368784	0.00353535	-7.17828
Bacteria (IS)	3	0	1	0.0111506	0.01121	28.0012	0.00370927	0.0035559	-1.40877
Bacteria (IS)	3	0	1	0.0109651	0.0110235	10.8957	0.00370835	0.00355501	-1.6567
Bacteria (IS)	3	0	1	0.0110234	0.0110821	16.2737	0.00370454	0.00355135	-2.68416
Bacteria (IS)	3	0	1	0.0110176	0.0110763	15.7379	0.00358575	0.00343748	-34.6625
Bacteria (IS)	3	0	1	0.0112195	0.0112792	34.3507	0.00382511	0.00366694	29.7767
Bacteria (IS)	3	0	1	0.0109765	0.011035	11.95	0.00369825	0.00354533	-4.37608
Bacteria (IS)	3	0	1	0.0107754	0.0108328	-6.59243	0.00386972	0.00370971	41.7851
Bacteria (IS)	3	0	1	0.0110266	0.0110853	16.5669	0.00374467	0.00358983	8.1215
Bacteria (IS)	3	0	1	0.0110563	0.0111151	19.301	0.0036748	0.00352285	-10.6898
Bacteria (IS)	3	0	1	0.0111727	0.0112322	30.0348	0.00389408	0.00373307	48.3453
Bacteria (IS)	3	0	1	0.0108086	0.0108661	-3.53419	0.00361378	0.00346435	-27.1179
Bacteria (IS)	3	0	1	0.0109417	0.0109999	8.73756	0.00348019	0.00333628	-63.0822
Bacteria (IS)	3	0	1	0.010894	0.010952	4.34386	0.00371112	0.00355767	-0.911613
Bacteria (IS)	3	0	1	0.0109998	0.0110584	14.0998	0.00378204	0.00362566	18.1818
Bacteria (IS)	3	0	1	0.0112046	0.0112643	32.9789	0.00363458	0.00348429	-21.5184
Bacteria (IS)	3	0	1	0.0109854	0.0110439	12.7665	0.00370652	0.00355326	-2.14902
Bacteria (IS)	3	0	1	0.0111293	0.0111886	26.036	0.00368554	0.00353315	-7.79695
Bacteria (IS)	3	0	1	0.011063	0.0111219	19.9239	0.00376243	0.00360686	12.902
Bacteria (IS)	3	0	1	0.0111249	0.0111841	25.6256	0.00365533	0.00350418	-15.9314
Bacteria (IS)	3	0	1	0.011068	0.0111269	20.3813	0.00337988	0.00324012	-90.0872
Bacteria (IS)	3	0	1	0.0108374	0.0108951	-0.876998	0.00364428	0.00349359	-18.9053
Bacteria (IS)	3	0	1	0.0111505	0.0112098	27.9855	0.00397162	0.0038074	69.2197
Bacteria (IS)	3	0	1	0.0108559	0.0109137	0.829629	0.00401441	0.00384841	80.7375
Bacteria (IS)	3	0	1	0.0109077	0.0109658	5.6033	0.00363162	0.00348145	-22.3145
Bacteria (IS)	3	0	1	0.011276	0.011336	39.5582	0.00369425	0.00354149	-5.45448
Bacteria (IS)	3	0	1	0.0111337	0.0111929	26.4359	0.00366673	0.00351511	-12.863
Bacteria (IS)	3	0	1	0.0109508	0.0110091	9.58149	0.00372171	0.00356782	1.94034
Bacteria (IS)	3	0	1	0.0108973	0.0109553	4.6471	0.00391634	0.0037544	54.3368
Bacteria (IS)	3	0	1	0.0110169	0.0110755	15.6699	0.00372892	0.00357473	3.8801
Bacteria (IS)	3	0	1	0.0108747	0.0109326	2.55789	0.00373936	0.00358474	6.69235
Bacteria (IS)	3	0	1	0.0108574	0.0109152	0.969385	0.00383785	0.00367916	33.2068
Bacteria (IS)	3	0	1	0.0105379	0.0105941	-28.4841	0.00329625	0.00315995	-112.601
Bacteria (IS)	3	0	1	0.0109087	0.0109668	5.69719	0.0040258	0.00385933	83.8046
Bacteria (IS)	3	0	1	0.010971	0.0110294	11.442	0.00368324	0.00353094	-8.41748
Bacteria (IS)	3	0	1	0.0110164	0.0110751	15.6293	0.00365953	0.00350821	-14.8013
Bacteria (IS)	3	0	1	0.0110217	0.0110804	16.1158	0.00370866	0.00355531	-1.57305
Bacteria (IS)	3	0	1	0.0111526	0.011212	28.1803	0.00373727	0.00358274	6.12844
Bacteria (IS)	3	0	1	0.0109926	0.0110511	13.4311	0.00367491	0.00352296	-10.6588
Bacteria (IS)	3	0	1	0.0109316	0.0109898	7.81164	0.00361329	0.00346388	-27.2489
Bacteria (IS)	3	0	1	0.0108532	0.010911	0.581515	0.00373444	0.00358002	5.36703
Bacteria (IS)	3	0	1	0.0110459	0.0111048	18.3496	0.00372181	0.00356792	1.96705
Bacteria (IS)	3	0	1	0.0110306	0.0110894	16.9363	0.0037568	0.00360146	11.3858
Bacteria (IS)	3	0	1	0.0110065	0.0110651	14.714	0.00378821	0.00363157	19.8414
Bacteria (IS)	3	0	1	0.0110976	0.0111567	23.1106	0.0037053	0.00355209	-2.47719
Bacteria (IS)	3	0	1	0.0108989	0.010957	4.79682	0.00377072	0.00361481	15.1348
Bacteria (IS)	3	0	1	0.0109968	0.0110554	13.8221	0.00368852	0.003536	-6.99604
Bacteria (IS)	3	0	1	0.0109771	0.0110356	12.006	0.00392198	0.0037598	55.8541
Bacteria (IS)	3	0	1	0.0109568	0.0110152	10.1347	0.00379506	0.00363813	21.6853
Bacteria (IS)	3	0	1	0.0108565	0.0109143	0.885532	0.00370412	0.00355096	-2.79502
Bacteria (IS)	3	0	1	0.0109408	0.0109991	8.6555	0.00362574	0.00347582	-23.8971
Bacteria (IS)	3	0	1	0.0110513	0.0111101	18.84	0.0037709	0.00361498	15.1833
Bacteria (IS)	3	0	1	0.0113513	0.0114117	46.5008	0.00386682	0.00370693	41.0062
Bacteria (IS)	3	0	1	0.0110949	0.011154	22.8615	0.0037214	0.00356752	1.85485
Bacteria (IS)	3	0	1	0.0106591	0.0107159	-17.3144	0.00340386	0.00326312	-83.6294
Bacteria (IS)	3	0	1	0.0111975	0.0112572	32.3241	0.00379593	0.00363897	21.9198
Bacteria (IS)	3	0	1	0.0110055	0.0110641	14.6208	0.00349321	0.00334877	-59.5757
Bacteria (IS)	3	0	1	0.0109349	0.0109931	8.11126	0.00389503	0.00373397	48.6
Bacteria (IS)	3	0	1	0.0109469	0.0110052	9.21504	0.00363616	0.00348581	-21.0923
Bacteria (IS)	3	0	1	0.0108643	0.0109222	1.60394	0.00357563	0.00342778	-37.3885
Bacteria (IS)	3	0	1	0.0110048	0.0110634	14.5605	0.00398292	0.00381823	72.262
Bacteria (IS)	3	0	1	0.0110811	0.0111401	21.5947	0.00352347	0.00337778	-51.4287
Bacteria (IS)	3	0	1	0.0108216	0.0108793	-2.3289	0.00359607	0.00344737	-31.8849
Bacteria (IS)	3	0	1	0.0110706	0.0111296	20.6259	0.00361199	0.00346264	-27.5991
Bacteria (IS)	3	0	1	0.0111213	0.0111805	25.2924	0.00375987	0.0036044	12.2136
Bacteria (IS)	3	0	1	0.0110399	0.0110987	17.7938	0.00386179	0.00370211	39.6523
Bacteria (IS)	3	0	1	0.0111436	0.0112029	27.3485	0.00368617	0.00353374	-7.62951
Bacteria (IS)	3	0	1	0.011068	0.0111269	20.3788	0.00376864	0.00361281	14.5747
Bacteria (IS)	3	0	1	0.0109781	0.0110366	12.0982	0.00371472	0.00356112	0.0576876
Bacteria (IS)	3	0	1	0.0109158	0.0109739	6.3534	0.00345654	0.00331362	-69.4471
Bacteria (IS)	3	0	1	0.0110225	0.0110812	16.1868	0.00373857	0.00358398	6.47826
Bacteria (IS)	3	0	1	0.0111379	0.0111972	26.8254	0.00387914	0.00371874	44.3212
Bacteria (IS)	3	0	1	0.0111637	0.0112232	29.2076	0.00374694	0.003592	8.73047
Bacteria (IS)	3	0	1	0.0110372	0.011096	17.5478	0.00386462	0.00370482	40.4122
Bacteria (IS)	3	0	1	0.0110053	0.011064	14.6071	0.00358888	0.00344048	-33.8216
Bacteria (IS)	3	0	1	0.011	0.0110585	14.1096	0.00371903	0.00356525	1.21914
Bacteria (IS)	3	0	1	0.0109199	0.0109781	6.73229	0.0038566	0.00369713	38.2542
Bacteria (IS)	3	0	1	0.0109135	0.0109716	6.14002	0.003747	0.00359206	8.74732
Bacteria (IS)	3	0	1	0.0110066	0.0110652	14.7231	0.00342232	0.00328081	-78.6613
Bacteria (IS)	1	0	2	0.0109765	0.0111258	20.2777	0.00368774	0.0035578	-0.874383
Bacteria (IS)	1	0	2	0.0108258	0.0109731	6.27465	0.00384674	0.0037112	42.2034
Bacteria (IS)	1	0	2	0.010944	0.0110928	17.2546	0.00381828	0.00368373	34.4915
Bacteria (IS)	1	0	2	0.0109883	0.0111378	21.3756	0.00371194	0.00358114	5.68124
Bacteria (IS)	1	0	2	0.0108357	0.010983	7.18801	0.0036881	0.00355814	-0.777532
Bacteria (IS)	1	0	2	0.0108213	0.0109685	5.85168	0.00381162	0.00367731	32.6872
Bacteria (IS)	1	0	2	0.0108774	0.0110254	11.0678	0.00375403	0.00362175	17.086
Bacteria (IS)	1	0	2	0.010928	0.0110766	15.7702	0.00376217	0.00362961	19.2908
Bacteria (IS)	1	0	2	0.011082	0.0112328	30.087	0.00381667	0.00368218	34.0558
Bacteria (IS)	1	0	2	0.0109762	0.0111255	20.2525	0.00370875	0.00357807	4.81721
Bacteria (IS)	1	0	2	0.0111795	0.0113316	39.1493	0.00382742	0.00369256	36.9703
Bacteria (IS)	1	0	2	0.0108028	0.0109498	4.13697	0.00364263	0.00351428	-13.0951
Bacteria (IS)	1	0	2	0.0109127	0.0110612	14.3536	0.00369356	0.00356341	0.700967
Bacteria (IS)	1	0	2	0.0110418	0.011192	26.3468	0.00394666	0.00380759	69.2746
Bacteria (IS)	1	0	2	0.0109967	0.0111463	22.1565	0.00361451	0.00348715	-20.7153
Bacteria (IS)	1	0	2	0.0110638	0.0112143	28.3936	0.00380223	0.00366825	30.1433
Bacteria (IS)	1	0	2	0.0108268	0.010974	6.36057	0.00357207	0.0034462	-32.214
Bacteria (IS)	1	0	2	0.0109278	0.0110765	15.7534	0.00376189	0.00362934	19.2161
Bacteria (IS)	1	0	2	0.0110463	0.0111965	26.7629	0.00371372	0.00358286	6.1645
Bacteria (IS)	1	0	2	0.0109009	0.0110492	13.2506	0.00370469	0.00357416	3.7189
Bacteria (IS)	1	0	2	0.0109564	0.0111054	18.4097	0.00375899	0.00362654	18.4293
Bacteria (IS)	1	0	2	0.0110527	0.011203	27.3579	0.00365325	0.00352452	-10.2188
Bacteria (IS)	1	0	2	0.010924	0.0110726	15.3985	0.00392931	0.00379086	64.5745
Bacteria (IS)	1	0	2	0.0107689	0.0109154	0.981349	0.00382187	0.0036872	35.4654
Bacteria (IS)	1	0	2	0.0107565	0.0109028	-0.166604	0.00387573	0.00373917	50.0589
Bacteria (IS)	1	0	2	0.0110304	0.0111805	25.2929	0.00382493	0.00369016	36.2949
Bacteria (IS)	1	0	2	0.0110874	0.0112383	30.5923	0.00357387	0.00344794	-31.726
Bacteria (IS)	1	0	2	0.0108941	0.0110423	12.6191	0.00377565	0.00364261	22.9435
Bacteria (IS)	1	0	2	0.0109796	0.011129	20.5713	0.00376325	0.00363065	19.5841
Bacteria (IS)	1	0	2	0.0108269	0.0109742	6.37273	0.00372743	0.00359609	9.87971
Bacteria (IS)	1	0	2	0.0108029	0.0109498	4.14166	0.00383422	0.00369912	38.8113
Bacteria (IS)	1	0	2	0.0109944	0.0111439	21.9398	0.00367835	0.00354874	-3.41744
Bacteria (IS)	1	0	2	0.010932	0.0110807	16.1409	0.00371197	0.00358118	5.69052
Bacteria (IS)	1	0	2	0.0109312	0.0110799	16.0699	0.0039442	0.00380522	68.6073
Bacteria (IS)	1	0	2	0.0108582	0.0110059	9.28499	0.00393686	0.00379814	66.6194
Bacteria (IS)	1	0	2	0.0108705	0.0110184	10.4298	0.00358311	0.00345686	-29.2219
Bacteria (IS)	1	0	2	0.0108243	0.0109715	6.13136	0.00371067	0.00357992	5.33802
Bacteria (IS)	1	0	2	0.0110012	0.0111509	22.5795	0.00362841	0.00350055	-16.9503
Bacteria (IS)	1	0	2	0.0109652	0.0111143	19.2261	0.00362843	0.00350058	-16.9438
Bacteria (IS)	1	0	2	0.0109616	0.0111107	18.8931	0.00374477	0.00361281	14.5752
Bacteria (IS)	1	0	2	0.010975	0.0111243	20.1422	0.00381082	0.00367654	32.471
Bacteria (IS)	1	0	2	0.0109996	0.0111492	22.4237	0.00378855	0.00365506	26.4384
Bacteria (IS)	1	0	2	0.0108975	0.0110457	12.9326	0.00388299	0.00374617	52.0243
Bacteria (IS)	1	0	2	0.0110207	0.0111706	24.3909	0.00365635	0.00352751	-9.37986
Bacteria (IS)	1	0	2	0.0110418	0.011192	26.3475	0.00375964	0.00362717	18.6063
Bacteria (IS)	1	0	2	0.0108847	0.0110327	11.7425	0.00379358	0.00365991	27.8
Bacteria (IS)	1	0	2	0.0109537	0.0111027	18.1632	0.00367784	0.00354825	-3.5557
Bacteria (IS)	1	0	2	0.0109765	0.0111258	20.2794	0.00368932	0.00355933	-0.445766
Bacteria (IS)	1	0	2	0.0107036	0.0108492	-5.0908	0.0035878	0.00346138	-27.9524
Bacteria (IS)	1	0	2	0.0109203	0.0110688	15.054	0.00367604	0.00354651	-4.04379
Bacteria (IS)	1	0	2	0.0109558	0.0111048	18.3538	0.00379154	0.00365794	27.248
Bacteria (IS)	1	0	2	0.0109619	0.011111	18.925	0.00375382	0.00362155	17.0274
Bacteria (IS)	1	0	2	0.010692	0.0108374	-6.16559	0.00384415	0.0037087	41.5017
Bacteria (IS)	1	0	2	0.0109338	0.0110826	16.3129	0.00358618	0.00345982	-28.3902
Bacteria (IS)	1	0	2	0.0109902	0.0111397	21.5522	0.00368451	0.00355468	-1.75046
Bacteria (IS)	1	0	2	0.0110514	0.0112017	27.2419	0.00374122	0.00360939	13.6136
Bacteria (IS)	1	0	2	0.0111574	0.0113091	37.0911	0.00370696	0.00357634	4.33199
Bacteria (IS)	1	0	2	0.0110379	0.011188	25.9865	0.0037444	0.00361246	14.476
Bacteria (IS)	1	0	2	0.0108471	0.0109947	8.25228	0.00372238	0.00359122	8.5108
Bacteria (IS)	1	0	2	0.0108406	0.010988	7.64377	0.00366961	0.00354031	-5.78551
Bacteria (IS)	1	0	2	0.0109432	0.0110921	17.1868	0.00366789	0.00353865	-6.25227
Bacteria (IS)	1	0	2	0.0108777	0.0110256	11.093	0.00362772	0.0034999	-17.1347
Bacteria (IS)	1	0	2	0.0109108	0.0110593	14.1772	0.00381926	0.00368468	34.7582
Bacteria (IS)	1	0	2	0.0113617	0.0115163	56.0846	0.00370855	0.00357788	4.76384
Bacteria (IS)	1	0	2	0.0109983	0.0111479	22.3041	0.00368699	0.00355708	-1.07749
Bacteria (IS)	1	0	2	0.0108228	0.01097	5.98834	0.00380152	0.00366757	29.9523
Bacteria (IS)	1	0	2	0.0108355	0.0109829	7.1772	0.00359486	0.00346819	-26.0383
Bacteria (IS)	1	0	2	0.0109608	0.0111099	18.8178	0.00374098	0.00360916	13.5502
Bacteria (IS)	1	0	2	0.0109115	0.0110599	14.2368	0.00366633	0.00353714	-6.6747
Bacteria (IS)	1	0	2	0.0108213	0.0109685	5.84993	0.00374384	0.00361192	14.3237
Bacteria (IS)	1	0	2	0.0108188	0.0109659	5.61854	0.00379585	0.0036621	28.415
Bacteria (IS)	1	0	2	0.0108977	0.0110459	12.9509	0.0037765	0.00364343	23.1739
Bacteria (IS)	1	0	2	0.0107739	0.0109204	1.44692	0.00371575	0.00358482	6.71501
Bacteria (IS)	1	0	2	0.0108644	0.0110122	9.85763	0.00377687	0.00364378	23.2724
Bacteria (IS)	1	0	2	0.0108034	0.0109504	4.19193	0.00381679	0.0036823	34.088
Bacteria (IS)	1	0	2	0.0108979	0.0110461	12.974	0.00370085	0.00357045	2.6779
Bacteria (IS)	1	0	2	0.0107881	0.0109349	2.76822	0.00368899	0.003559	-0.536782
Bacteria (IS)	1	0	2	0.0109722	0.0111214	19.8772	0.00380105	0.00366711	29.8236
Bacteria (IS)	1	0	2	0.0112419	0.0113948	44.9482	0.00342463	0.00330396	-72.1604
Bacteria (IS)	1	0	2	0.0108599	0.0110076	9.44275	0.00376921	0.00363639	21.1968
Bacteria (IS)	1	0	2	0.0109499	0.0110989	17.8108	0.00366363	0.00353454	-7.40671
Bacteria (IS)	1	0	2	0.0108916	0.0110397	12.3843	0.0038	0.00366611	29.5411
Bacteria (IS)	1	0	2	0.0109502	0.0110991	17.8323	0.00389099	0.00375388	54.1915
Bacteria (IS)	1	0	2	0.0109107	0.0110591	14.1643	0.0035155	0.00339162	-47.5407
Bacteria (IS)	1	0	2	0.0108143	0.0109614	5.20472	0.00381247	0.00367813	32.9174
Bacteria (IS)	1	0	2	0.0107496	0.0108958	-0.815159	0.0043232	0.00417087	171.292
Bacteria (IS)	1	0	2	0.0108059	0.0109529	4.42429	0.00380059	0.00366668	29.7012
Bacteria (IS)	1	0	2	0.0108281	0.0109754	6.48521	0.00388935	0.0037523	53.7475
Bacteria (IS)	1	0	2	0.0108348	0.0109821	7.10405	0.00390977	0.00377201	59.281
Bacteria (IS)	1	0	2	0.0110205	0.0111705	24.3735	0.00385589	0.00372002	44.6825
Bacteria (IS)	1	0	2	0.0110916	0.0112424	30.9757	0.00349903	0.00337574	-52.0023
Bacteria (IS)	1	0	2	0.0109712	0.0111205	19.7887	0.00375378	0.00362151	17.0184
Bacteria (IS)	1	0	2	0.010966	0.0111152	19.3054	0.00368116	0.00355145	-2.65647
Bacteria (IS)	1	0	2	0.010813	0.01096	5.07753	0.00387244	0.00373599	49.166
Bacteria (IS)	1	0	2	0.0108907	0.0110389	12.3073	0.00364898	0.0035204	-11.3766
Bacteria (IS)	1	0	2	0.0108978	0.0110461	12.966	0.00385655	0.00372066	44.86
Bacteria (IS)	1	0	2	0.0109998	0.0111495	22.4493	0.00388692	0.00374996	53.0885
Bacteria (IS)	1	0	2	0.0108353	0.0109827	7.15455	0.0037116	0.00358081	5.58859
Bacteria (IS)	1	0	2	0.0109094	0.0110578	14.0398	0.0037987	0.00366485	29.1891
Bacteria (IS)	1	0	2	0.0108302	0.0109775	6.68111	0.00361164	0.00348438	-21.493
Bacteria (IS)	1	0	2	0.010857	0.0110047	9.17202	0.00372999	0.00359856	10.5723
Bacteria (IS)	1	0	2	0.0110756	0.0112263	29.4945	0.00368045	0.00355076	-2.85101
Bacteria (IS)	1	0	2	0.0110051	0.0111548	22.9358	0.00391754	0.0037795	61.3855
Bacteria (IS)	1	0	2	0.0112395	0.0113924	44.7301	0.00353452	0.00340998	-42.3864
Bacteria (IS)	1	0	2	0.0108906	0.0110387	12.2934	0.00391834	0.00378028	61.6035
Bacteria (IS)	1	0	2	0.0108878	0.0110359	12.033	0.00383185	0.00369683	38.1681
Bacteria (IS)	1	0	2	0.0109326	0.0110813	16.1988	0.00377417	0.00364119	22.5426
Bacteria (IS)	1	0	2	0.010839	0.0109864	7.4975	0.00383466	0.00369954	38.9316
Bacteria (IS)	1	0	2	0.0105325	0.0106758	-20.9898	0.00371684	0.00358588	7.01004
Bacteria (IS)	1	0	2	0.0108913	0.0110395	12.3628	0.00339883	0.00327907	-79.1496
Bacteria (IS)	1	0	2	0.0108802	0.0110282	11.3324	0.00381445	0.00368005	33.4558
Bacteria (IS)	1	0	2	0.011253	0.0114061	45.9832	0.00373729	0.00360561	12.5507
Bacteria (IS)	1	0	2	0.0109284	0.0110771	15.8109	0.00406639	0.0039231	101.713
Bacteria (IS)	1	0	2	0.0108259	0.0109732	6.28443	0.00387353	0.00373705	49.4628
Bacteria (IS)	1	0	2	0.0108332	0.0109806	6.96268	0.0037237	0.00359249	8.86773
Bacteria (IS)	1	0	2	0.0109361	0.0110848	16.5196	0.00376956	0.00363673	21.2925
Bacteria (IS)	1	0	2	0.010846	0.0109935	8.14687	0.00369673	0.00356647	1.55968
Bacteria (IS)	1	0	2	0.0107003	0.0108459	-5.39026	0.00366048	0.0035315	-8.2613
Bacteria (IS)	1	0	2	0.0110946	0.0112456	31.2605	0.00365735	0.00352848	-9.10842
Bacteria (IS)	1	0	2	0.0108726	0.0110205	10.6189	0.00340814	0.00328805	-76.6269
Bacteria (IS)	1	0	2	0.0109678	0.011117	19.4677	0.00373606	0.00360441	12.2158
Bacteria (IS)	1	0	2	0.0109953	0.0111448	22.0238	0.00371011	0.00357938	5.18738
Bacteria (IS)	1	0	2	0.0109123	0.0110608	14.316	0.00371033	0.00357959	5.24496
Bacteria (IS)	1	0	2	0.0107664	0.0109128	0.748294	0.00369366	0.00356351	0.729433
Bacteria (IS)	1	0	2	0.0110247	0.0111747	24.7596	0.00378231	0.00364903	24.7462
Bacteria (IS)	1	0	2	0.0109581	0.0111072	18.5729	0.0036651	0.00353596	-7.00883
Bacteria (IS)	1	0	2	0.0104875	0.0106302	-25.1712	0.00389888	0.00376149	56.3287
Bacteria (IS)	1	0	2	0.0107974	0.0109443	3.63427	0.0037491	0.003617	15.7508
Bacteria (IS)	1	0	2	0.0109904	0.0111399	21.5738	0.00366633	0.00353714	-6.67514
Bacteria (IS)	1	0	2	0.0108072	0.0109542	4.5406	0.00370926	0.00357856	4.9554
Bacteria (IS)	1	0	2	0.0108468	0.0109943	8.22405	0.00384547	0.00370997	41.8582
Bacteria (IS)	1	0	2	0.0110398	0.01119	26.1659	0.00379956	0.00366568	29.4202
Bacteria (IS)	1	0	2	0.0108199	0.0109671	5.72233	0.00365827	0.00352937	-8.85945
Bacteria (IS)	1	0	2	0.0110294	0.0111794	25.1952	0.00358497	0.00345865	-28.7178
Bacteria (IS)	1	0	2	0.0110796	0.0112303	29.8664	0.00374935	0.00361724	15.8174
Bacteria (IS)	1	0	2	0.0109874	0.0111368	21.2907	0.00386334	0.00372721	46.7007
Bacteria (IS)	1	0	2	0.0108931	0.0110413	12.5281	0.00388307	0.00374624	52.0452
Bacteria (IS)	1	0	2	0.0107861	0.0109328	2.57885	0.0038414	0.00370605	40.7571
Bacteria (IS)	1	0	2	0.0109975	0.0111471	22.2349	0.00386992	0.00373356	48.4834
Bacteria (IS)	1	0	2	0.0109296	0.0110783	15.9246	0.00389756	0.00376022	55.9721
Bacteria (IS)	1	0	2	0.0109073	0.0110556	13.8447	0.00382027	0.00368566	35.0314
Bacteria (IS)	1	0	2	0.0108937	0.0110419	12.585	0.00363783	0.00350965	-14.3959
Bacteria (IS)	1	0	2	0.0108531	0.0110008	8.81167	0.00380818	0.00367399	31.7552
Bacteria (IS)	1	0	2	0.0108973	0.0110455	12.9154	0.00370018	0.0035698	2.49521
Bacteria (IS)	1	0	2	0.0108327	0.0109801	6.91584	0.00376037	0.00362787	18.8027
Bacteria (IS)	1	0	2	0.010961	0.0111101	18.839	0.00374423	0.0036123	14.4301
Bacteria (IS)	1	0	2	0.0108833	0.0110314	11.6199	0.00382137	0.00368672	35.3293
Bacteria (IS)	1	0	2	0.0109199	0.0110684	15.0195	0.00376178	0.00362923	19.1859
Bacteria (IS)	1	0	2	0.0107902	0.010937	2.96565	0.00372951	0.0035981	10.4421
Bacteria (IS)	1	0	2	0.010814	0.0109611	5.1787	0.00385925	0.00372327	45.5935
Bacteria (IS)	1	0	2	0.0108371	0.0109846	7.32625	0.00391088	0.00377307	59.5797
Bacteria (IS)	2	0	2	0.0106458	0.0107906	-10.4611	0.00369686	0.0035666	1.59754
Bacteria (IS)	2	0	2	0.010553	0.0106966	-19.0822	0.00375937	0.0036269	18.5317
Bacteria (IS)	2	0	2	0.0106696	0.0108147	-8.25188	0.00365895	0.00353002	-8.67499
Bacteria (IS)	2	0	2	0.0107475	0.0108937	-1.00647	0.00385063	0.00371495	43.2576
Bacteria (IS)	2	0	2	0.0106423	0.010787	-10.787	0.00391545	0.00377748	60.8189
Bacteria (IS)	2	0	2	0.0107502	0.0108964	-0.758532	0.00386456	0.00372839	47.0313
Bacteria (IS)	2	0	2	0.0105928	0.0107369	-15.3851	0.00353813	0.00341346	-41.4091
Bacteria (IS)	2	0	2	0.0106944	0.0108398	-5.94418	0.00380741	0.00367325	31.5474
Bacteria (IS)	2	0	2	0.010802	0.010949	4.06283	0.00374051	0.00360871	13.4229
Bacteria (IS)	2	0	2	0.0106608	0.0108058	-9.06448	0.00358832	0.00346188	-27.8118
Bacteria (IS)	2	0	2	0.0107835	0.0109302	2.34032	0.00377384	0.00364087	22.4534
Bacteria (IS)	2	0	2	0.0106748	0.01082	-7.76273	0.00373616	0.00360451	12.2435
Bacteria (IS)	2	0	2	0.0107545	0.0109008	-0.353063	0.00369137	0.0035613	0.107553
Bacteria (IS)	2	0	2	0.0105444	0.0106879	-19.8808	0.00360703	0.00347993	-22.7421
Bacteria (IS)	2	0	2	0.0105117	0.0106547	-22.922	0.00373305	0.00360151	11.4013
Bacteria (IS)	2	0	2	0.01074	0.0108861	-1.70714	0.00372658	0.00359527	9.64829
Bacteria (IS)	2	0	2	0.0105186	0.0106617	-22.282	0.00364662	0.00351813	-12.0154
Bacteria (IS)	2	0	2	0.0107896	0.0109363	2.9052	0.00359327	0.00346666	-26.4699
Bacteria (IS)	2	0	2	0.0106117	0.0107561	-13.6249	0.00362924	0.00350136	-16.7252
Bacteria (IS)	2	0	2	0.0106407	0.0107855	-10.9298	0.00375776	0.00362535	18.0962
Bacteria (IS)	2	0	2	0.0108191	0.0109662	5.64448	0.00365697	0.00352811	-9.21082
Bacteria (IS)	2	0	2	0.0106109	0.0107552	-13.7061	0.00368443	0.0035546	-1.77267
Bacteria (IS)	2	0	2	0.0106456	0.0107904	-10.4758	0.00361022	0.00348301	-21.8768
Bacteria (IS)	2	0	2	0.0103299	0.0104704	-39.8216	0.00369085	0.0035608	-0.0321407
Bacteria (IS)	2	0	2	0.010622	0.0107665	-12.6706	0.00379399	0.00366031	27.9131
Bacteria (IS)	2	0	2	0.010762	0.0109084	0.338892	0.00368042	0.00355073	-2.85873
Bacteria (IS)	2	0	2	0.0108202	0.0109674	5.75044	0.00360511	0.00347808	-23.2616
Bacteria (IS)	2	0	2	0.0107237	0.0108696	-3.21767	0.0037309	0.00359944	10.82
Bacteria (IS)	2	0	2	0.0103871	0.0105284	-34.5054	0.00364161	0.00351329	-13.3728
Bacteria (IS)	2	0	2	0.010768	0.0109144	0.895166	0.00362436	0.00349666	-18.0451
Bacteria (IS)	2	0	2	0.0108407	0.0109882	7.66087	0.00373122	0.00359975	10.9063
Bacteria (IS)	2	0	2	0.0106412	0.0107859	-10.8895	0.00357651	0.00345049	-31.011
Bacteria (IS)	2	0	2	0.0107546	0.0109008	-0.350693	0.003843	0.00370758	41.1892
Bacteria (IS)	2	0	2	0.0108921	0.0110403	12.4382	0.00360805	0.00348091	-22.4661
Bacteria (IS)	2	0	2	0.0105639	0.0107076	-18.0706	0.0038138	0.00367942	33.2802
Bacteria (IS)	2	0	2	0.0102032	0.010342	-51.5988	0.00351354	0.00338974	-48.0701
Bacteria (IS)	2	0	2	0.0104678	0.0106102	-27.0023	0.00384085	0.00370551	40.6073
Bacteria (IS)	2	0	2	0.0105105	0.0106534	-23.0389	0.0036985	0.00356818	2.04064
Bacteria (IS)	2	0	2	0.0105215	0.0106647	-22.0087	0.00364579	0.00351732	-12.2411
Bacteria (IS)	2	0	2	0.0104359	0.0105779	-29.9659	0.00360334	0.00347637	-23.7407
Bacteria (IS)	2	0	2	0.0104509	0.0105931	-28.5727	0.00338773	0.00326836	-82.1557
Bacteria (IS)	2	0	2	0.0102632	0.0104028	-46.0207	0.00358523	0.0034589	-28.647
Bacteria (IS)	2	0	2	0.0103144	0.0104547	-41.2646	0.00350651	0.00338296	-49.9753
Bacteria (IS)	2	0	2	0.0104095	0.0105511	-32.4274	0.00355231	0.00342714	-37.5678
Bacteria (IS)	2	0	2	0.0104523	0.0105945	-28.4463	0.00358037	0.00345421	-29.9658
Bacteria (IS)	2	0	2	0.0102852	0.0104251	-43.9763	0.0033715	0.0032527	-86.5541
Bacteria (IS)	2	0	2	0.0102181	0.0103571	-50.2167	0.00354085	0.00341608	-40.6719
Bacteria (IS)	2	0	2	0.0104395	0.0105815	-29.6393	0.00362397	0.00349628	-18.1513
Bacteria (IS)	2	0	2	0.0103387	0.0104793	-39.0066	0.0035027	0.00337927	-51.0092
Bacteria (IS)	2	0	2	0.0103268	0.0104673	-40.1082	0.003696	0.00356577	1.36275
Bacteria (IS)	2	0	2	0.0102836	0.0104235	-44.1285	0.00378819	0.00365471	26.3395
Bacteria (IS)	2	0	2	0.0105482	0.0106917	-19.5322	0.00360796	0.00348083	-22.4903
Bacteria (IS)	2	0	2	0.010666	0.0108111	-8.58041	0.00363869	0.00351048	-14.1625
Bacteria (IS)	2	0	2	0.0105642	0.0107079	-18.0414	0.00371188	0.00358109	5.6651
Bacteria (IS)	2	0	2	0.0105384	0.0106817	-20.4438	0.00374071	0.0036089	13.4753
Bacteria (IS)	2	0	2	0.0106322	0.0107768	-11.7225	0.00365642	0.00352758	-9.36062
Bacteria (IS)	2	0	2	0.0104669	0.0106092	-27.0915	0.0036723	0.00354291	-5.0566
Bacteria (IS)	2	0	2	0.0104192	0.0105609	-31.5258	0.0035951	0.00346842	-25.9733
Bacteria (IS)	2	0	2	0.010424	0.0105658	-31.0775	0.00374358	0.00361167	14.2547
Bacteria (IS)	2	0	2	0.0106251	0.0107696	-12.3822	0.00368255	0.00355279	-2.28121
Bacteria (IS)	2	0	2	0.0105149	0.010658	-22.6242	0.0036024	0.00347546	-23.9971
Bacteria (IS)	2	0	2	0.0105864	0.0107304	-15.9825	0.00364075	0.00351246	-13.6057
Bacteria (IS)	2	0	2	0.0104478	0.0105899	-28.8648	0.00368792	0.00355797	-0.826755
Bacteria (IS)	2	0	2	0.0105738	0.0107176	-17.1529	0.00349215	0.0033691	-53.8649
Bacteria (IS)	2	0	2	0.0106964	0.0108419	-5.75571	0.00377132	0.00363844	21.771
Bacteria (IS)	2	0	2	0.010578	0.0107218	-16.7658	0.00378192	0.00364866	24.6415
Bacteria (IS)	2	0	2	0.0106488	0.0107937	-10.1776	0.00378366	0.00365034	25.1133
Bacteria (IS)	2	0	2	0.0104423	0.0105843	-29.3788	0.00375188	0.00361968	16.5022
Bacteria (IS)	2	0	2	0.0106211	0.0107655	-12.7582	0.00387984	0.00374313	51.1707
Bacteria (IS)	2	0	2	0.0106806	0.0108259	-7.22333	0.00366626	0.00353708	-6.69424
Bacteria (IS)	2	0	2	0.0106303	0.0107749	-11.9031	0.00365673	0.00352788	-9.27558
Bacteria (IS)	2	0	2	0.010583	0.0107269	-16.2986	0.00369674	0.00356648	1.56351
Bacteria (IS)	2	0	2	0.0105213	0.0106644	-22.0365	0.00363783	0.00350965	-14.3962
Bacteria (IS)	2	0	2	0.010791	0.0109378	3.03604	0.00375296	0.00362072	16.7951
Bacteria (IS)	2	0	2	0.0106086	0.0107529	-13.92	0.00367788	0.00354828	-3.54705
Bacteria (IS)	2	0	2	0.0107907	0.0109374	3.00584	0.00366816	0.00353891	-6.17852
Bacteria (IS)	2	0	2	0.0106325	0.0107771	-11.6999	0.00366088	0.00353188	-8.15201
Bacteria (IS)	2	0	2	0.0106773	0.0108226	-7.52703	0.00364289	0.00351453	-13.0248
Bacteria (IS)	2	0	2	0.0107032	0.0108488	-5.1223	0.00362658	0.00349879	-17.4461
Bacteria (IS)	2	0	2	0.0104203	0.0105621	-31.4157	0.00393831	0.00379954	67.0128
Bacteria (IS)	2	0	2	0.0105496	0.0106931	-19.3989	0.00370706	0.00357644	4.35982
Bacteria (IS)	2	0	2	0.010734	0.01088	-2.26574	0.00385022	0.00371455	43.1456
Bacteria (IS)	2	0	2	0.0106151	0.0107595	-13.311	0.00377347	0.00364051	22.3536
Bacteria (IS)	2	0	2	0.0107478	0.010894	-0.977016	0.00358263	0.00345639	-29.353
Bacteria (IS)	2	0	2	0.0106894	0.0108348	-6.40761	0.00360341	0.00347644	-23.723
Bacteria (IS)	2	0	2	0.0107797	0.0109263	1.98779	0.00368483	0.00355499	-1.6643
Bacteria (IS)	2	0	2	0.0105355	0.0106788	-20.7119	0.00379235	0.00365872	27.4681
Bacteria (IS)	2	0	2	0.0106007	0.0107449	-14.6473	0.003685	0.00355516	-1.61653
Bacteria (IS)	2	0	2	0.0106998	0.0108453	-5.44331	0.00357144	0.0034456	-32.3843
Bacteria (IS)	2	0	2	0.010393	0.0105344	-33.9557	0.00385266	0.0037169	43.8065
Bacteria (IS)	2	0	2	0.0106466	0.0107914	-10.3828	0.00359951	0.00347268	-24.7781
Bacteria (IS)	2	0	2	0.0106972	0.0108427	-5.68108	0.00377394	0.00364096	22.4788
Bacteria (IS)	2	0	2	0.0105307	0.0106739	-21.1585	0.00362864	0.00350078	-16.8867
Bacteria (IS)	2	0	2	0.0106	0.0107442	-14.7121	0.00360325	0.00347628	-23.7659
Bacteria (IS)	2	0	2	0.0106791	0.0108244	-7.36339	0.0036441	0.00351569	-12.6991
Bacteria (IS)	2	0	2	0.0102876	0.0104275	-43.7585	0.00342119	0.00330064	-73.0919
Bacteria (IS)	2	0	2	0.0103353	0.0104759	-39.323	0.00363843	0.00351022	-14.2356
Bacteria (IS)	2	0	2	0.0106119	0.0107563	-13.6102	0.00365957	0.00353062	-8.50814
Bacteria (IS)	2	0	2	0.0103893	0.0105306	-34.3027	0.00373099	0.00359953	10.8445
Bacteria (IS)	2	0	2	0.0102399	0.0103792	-48.1847	0.00350178	0.00337839	-51.2566
Bacteria (IS)	2	0	2	0.0102914	0.0104314	-43.3974	0.00361427	0.00348691	-20.781
Bacteria (IS)	2	0	2	0.0103643	0.0105053	-36.6251	0.00381763	0.00368311	34.3157
Bacteria (IS)	2	0	2	0.0102785	0.0104183	-44.6049	0.00366185	0.00353282	-7.88786
Bacteria (IS)	2	0	2	0.0103542	0.010495	-37.5645	0.00361698	0.00348953	-20.0451
Bacteria (IS)	2	0	2	0.0103213	0.0104617	-40.6177	0.00361668	0.00348924	-20.1266
Bacteria (IS)	2	0	2	0.0103203	0.0104607	-40.7135	0.00351112	0.0033874	-48.7266
Bacteria (IS)	2	0	2	0.0104179	0.0105596	-31.6411	0.00356646	0.0034408	-33.7323
Bacteria (IS)	2	0	2	0.0103117	0.010452	-41.5154	0.00354081	0.00341605	-40.6814
Bacteria (IS)	2	0	2	0.0107561	0.0109025	-0.203059	0.00375761	0.00362521	18.0558
Bacteria (IS)	2	0	2	0.0105584	0.010702	-18.5816	0.00366561	0.00353645	-6.8693
Bacteria (IS)	2	0	2	0.0110013	0.011151	22.5857	0.00375065	0.00361849	16.1701
Bacteria (IS)	2	0	2	0.0107563	0.0109026	-0.186474	0.00345059	0.003329	-65.1267
Bacteria (IS)	2	0	2	0.010613	0.0107574	-13.5043	0.00384654	0.00371101	42.1501
Bacteria (IS)	2	0	2	0.010721	0.0108668	-3.47212	0.00354444	0.00341955	-39.6987
Bacteria (IS)	2	0	2	0.0108109	0.010958	4.88895	0.00357104	0.00344521	-32.4937
Bacteria (IS)	2	0	2	0.0105652	0.0107089	-17.9513	0.00362237	0.00349473	-18.5866
Bacteria (IS)	2	0	2	0.0106817	0.010827	-7.12208	0.00350323	0.00337979	-50.8639
Bacteria (IS)	2	0	2	0.0105722	0.010716	-17.3017	0.00370486	0.00357432	3.76367
Bacteria (IS)	2	0	2	0.0107392	0.0108853	-1.77773	0.00401192	0.00387056	86.9568
Bacteria (IS)	2	0	2	0.0103172	0.0104575	-41.0052	0.00393711	0.00379838	66.6877
Bacteria (IS)	2	0	2	0.0108006	0.0109475	3.93249	0.00364441	0.00351599	-12.6149
Bacteria (IS)	2	0	2	0.0105974	0.0107415	-14.9622	0.00350237	0.00337896	-51.0966
Bacteria (IS)	2	0	2	0.0102283	0.0103674	-49.2684	0.00362851	0.00350066	-16.9216
Bacteria (IS)	2	0	2	0.0101083	0.0102458	-60.424	0.00339673	0.00327704	-79.719
Bacteria (IS)	2	0	2	0.0102831	0.010423	-44.1688	0.00374511	0.00361314	14.6675
Bacteria (IS)	2	0	2	0.0106119	0.0107563	-13.608	0.00363424	0.00350619	-15.3685
Bacteria (IS)	2	0	2	0.0103475	0.0104883	-38.1836	0.00364117	0.00351287	-13.4924
Bacteria (IS)	2	0	2	0.0103262	0.0104666	-40.1707	0.00339735	0.00327764	-79.5514
Bacteria (IS)	2	0	2	0.0104294	0.0105712	-30.5766	0.00352728	0.00340299	-44.348
Bacteria (IS)	2	0	2	0.0103818	0.010523	-34.9959	0.00352607	0.00340183	-44.6754
Bacteria (IS)	2	0	2	0.0102519	0.0103914	-47.0709	0.00351768	0.00339373	-46.9483
Bacteria (IS)	2	0	2	0.0104272	0.010569	-30.7781	0.00372113	0.00359001	8.17237
Bacteria (IS)	2	0	2	0.0108059	0.0109529	4.42465	0.00355561	0.00343033	-36.6717
Bacteria (IS)	2	0	2	0.0102391	0.0103784	-48.262	0.00347222	0.00334987	-59.2663
Bacteria (IS)	2	0	2	0.0103862	0.0105275	-34.5862	0.00356154	0.00343604	-35.0663
Bacteria (IS)	2	0	2	0.0101621	0.0103004	-55.4172	0.00379467	0.00366096	28.0972
Bacteria (IS)	2	0	2	0.0105712	0.010715	-17.3946	0.00348167	0.00335899	-56.705
Bacteria (IS)	2	0	2	0.0101301	0.0102679	-58.3916	0.00362656	0.00349878	-17.4499
Bacteria (IS)	2	0	2	0.0103187	0.0104591	-40.8601	0.00351579	0.00339191	-47.4603
Bacteria (IS)	2	0	2	0.0103164	0.0104567	-41.0818	0.00342897	0.00330814	-70.9848
Bacteria (IS)	2	0	2	0.0101964	0.0103351	-52.232	0.00350401	0.00338054	-50.6522
Bacteria (IS)	2	0	2	0.0102802	0.0104201	-44.4392	0.003711	0.00358024	5.42647
Bacteria (IS)	2	0	2	0.0102564	0.0103959	-46.6577	0.00347924	0.00335665	-57.3628
Bacteria (IS)	2	0	2	0.0103041	0.0104442	-42.2244	0.00373632	0.00360466	12.2859
Bacteria (IS)	2	0	2	0.010073	0.01021	-63.7018	0.00340613	0.00328611	-77.1724
Bacteria (IS)	2	0	2	0.0100155	0.0101518	-69.0451	0.00353983	0.0034151	-40.948
Bacteria (IS)	2	0	2	0.0103244	0.0104648	-40.3354	0.00328565	0.00316988	-109.813
Bacteria (IS)	2	0	2	0.0101455	0.0102835	-56.9626	0.00353697	0.00341234	-41.7234
Bacteria (IS)	2	0	2	0.0103619	0.0105028	-36.8494	0.00355415	0.00342892	-37.0673
Bacteria (IS)	2	0	2	0.0103562	0.0104971	-37.3765	0.00343191	0.00331098	-70.1867
Bacteria (IS)	2	0	2	0.0103862	0.0105275	-34.5892	0.0037259	0.00359462	9.46522
Bacteria (IS)	2	0	2	0.0102913	0.0104313	-43.4075	0.00349843	0.00337516	-52.1637
Bacteria (IS)	2	0	2	0.0102701	0.0104098	-45.3816	0.00354076	0.003416	-40.6949
Bacteria (IS)	2	0	2	0.0100903	0.0102275	-62.096	0.00347703	0.00335451	-57.9628
Bacteria (IS)	2	0	2	0.0102391	0.0103783	-48.2668	0.00342965	0.0033088	-70.7999
Bacteria (IS)	2	0	2	0.0101449	0.0102829	-57.0151	0.00357698	0.00345094	-30.8825
Bacteria (IS)	2	0	2	0.0100315	0.0101679	-67.5631	0.00348401	0.00336124	-56.0727
Bacteria (IS)	2	0	2	0.00986636	0.0100006	-82.9095	0.00337594	0.00325698	-85.3521
Bacteria (IS)	2	0	2	0.0099535	0.0100889	-74.8099	0.00334041	0.0032227	-94.9784
Bacteria (IS)	2	0	2	0.00976431	0.00989713	-92.3947	0.00311561	0.00300583	-155.883
Bacteria (IS)	2	0	2	0.00996588	0.0101014	-73.6589	0.00343334	0.00331237	-69.7984
Bacteria (IS)	2	0	2	0.010135	0.0102729	-57.9366	0.00334407	0.00322623	-93.9868
Bacteria (IS)	2	0	2	0.0101801	0.0103186	-53.7483	0.00334657	0.00322865	-93.3078
Bacteria (IS)	2	0	2	0.0101029	0.0102404	-60.9197	0.00348706	0.00336419	-55.2447
Bacteria (IS)	2	0	2	0.00985571	0.00998977	-83.8994	0.00360689	0.0034798	-22.7787
Bacteria (IS)	2	0	2	0.0100898	0.0102271	-62.1385	0.00316593	0.00305437	-142.251
Bacteria (IS)	2	0	2	0.00976936	0.00990225	-91.9253	0.00342156	0.003301	-72.9909
Bacteria (IS)	2	0	2	0.00999965	0.0101357	-70.5196	0.00341036	0.00329019	-76.0258
Bacteria (IS)	2	0	2	0.0102529	0.0103924	-46.9754	0.00353026	0.00340587	-43.5407
Bacteria (IS)	2	0	2	0.0101131	0.0102507	-59.9701	0.0034763	0.00335381	-58.1591
Bacteria (IS)	2	0	2	0.0101513	0.0102894	-56.4211	0.00332944	0.00321212	-97.9493
Bacteria (IS)	2	0	2	0.0100855	0.0102227	-62.5382	0.00346719	0.00334502	-60.6295
Bacteria (IS)	2	0	2	0.0104389	0.0105809	-29.6873	0.00372854	0.00359716	10.1799
Bacteria (IS)	2	0	2	0.0104945	0.0106373	-24.5204	0.00353773	0.00341308	-41.5169
Bacteria (IS)	2	0	2	0.0104923	0.010635	-24.7306	0.00340071	0.00328088	-78.6406
Bacteria (IS)	2	0	2	0.0103711	0.0105121	-35.9971	0.0035433	0.00341845	-40.0082
Bacteria (IS)	2	0	2	0.0105087	0.0106516	-23.207	0.00359085	0.00346432	-27.1251
Bacteria (IS)	2	0	2	0.0105016	0.0106444	-23.8637	0.00350799	0.00338438	-49.5742
Bacteria (IS)	2	0	2	0.0103019	0.010442	-42.4247	0.00338292	0.00326372	-83.4598
Bacteria (IS)	2	0	2	0.00980475	0.00993811	-88.6366	0.00354144	0.00341665	-40.5129
Bacteria (IS)	2	0	2	0.0103724	0.0105134	-35.8764	0.00356979	0.00344401	-32.8304
Bacteria (IS)	2	0	2	0.00994	0.0100752	-76.0648	0.00358515	0.00345882	-28.6693
Bacteria (IS)	2	0	2	0.0102327	0.0103719	-48.8569	0.00357605	0.00345004	-31.135
Bacteria (IS)	2	0	2	0.0104409	0.0105829	-29.5052	0.00357853	0.00345244	-30.4624
Bacteria (IS)	2	0	2	0.0101943	0.010333	-52.4285	0.00357867	0.00345257	-30.426
Bacteria (IS)	2	0	2	0.0103951	0.0105365	-33.7648	0.00370153	0.00357111	2.86244
Bacteria (IS)	2	0	2	0.0103201	0.0104604	-40.7373	0.00365366	0.00352492	-10.1073
Bacteria (IS)	2	0	2	0.0106009	0.0107451	-14.6364	0.00381824	0.0036837	34.4821
Bacteria (IS)	2	0	2	0.0103434	0.0104841	-38.5669	0.00380003	0.00366613	29.5483
Bacteria (IS)	2	0	2	0.010222	0.0103611	-49.849	0.00348781	0.00336492	-55.0413
Bacteria (IS)	2	0	2	0.0103845	0.0105258	-34.7478	0.00362466	0.00349694	-17.9645
Bacteria (IS)	2	0	2	0.0101163	0.0102539	-59.6799	0.00351411	0.00339029	-47.916
Bacteria (IS)	2	0	2	0.0103033	0.0104435	-42.2912	0.00356242	0.00343689	-34.8284
Bacteria (IS)	2	0	2	0.0102224	0.0103614	-49.8188	0.00357575	0.00344976	-31.2157
Bacteria (IS)	2	0	2	0.0104443	0.0105864	-29.1869	0.00356893	0.00344318	-33.0638
Bacteria (IS)	2	0	2	0.0103536	0.0104944	-37.6233	0.00354289	0.00341806	-40.118
Bacteria (IS)	2	0	2	0.0104126	0.0105543	-32.1322	0.00358196	0.00345574	-29.5347
Bacteria (IS)	2	0	2	0.010623	0.0107675	-12.5761	0.00358359	0.00345732	-29.0912
Bacteria (IS)	2	0	2	0.0102664	0.0104061	-45.7206	0.00374298	0.0036111	14.0929
Bacteria (IS)	2	0	2	0.0105456	0.0106891	-19.7703	0.00360859	0.00348144	-22.3195
Bacteria (IS)	2	0	2	0.0101906	0.0103292	-52.7717	0.00334363	0.00322581	-94.1056
Bacteria (IS)	2	0	2	0.0102341	0.0103733	-48.725	0.00364907	0.00352049	-11.3521
Bacteria (IS)	2	0	2	0.0105259	0.0106691	-21.6014	0.00360474	0.00347772	-23.3631
Bacteria (IS)	2	0	2	0.0104238	0.0105656	-31.0927	0.00375307	0.00362082	16.8249
Bacteria (IS)	2	0	2	0.0106544	0.0107994	-9.65792	0.00360811	0.00348098	-22.4486
Bacteria (IS)	2	0	2	0.0103807	0.0105219	-35.1001	0.00354655	0.00342159	-39.1266
Bacteria (IS)	2	0	2	0.0104355	0.0105775	-30.0058	0.00365395	0.0035252	-10.0292
Bacteria (IS)	2	0	2	0.0103424	0.0104831	-38.658	0.00365311	0.00352439	-10.2562
Bacteria (IS)	2	0	2	0.0104319	0.0105738	-30.3446	0.00369866	0.00356834	2.08453
Bacteria (IS)	2	0	2	0.0102787	0.0104186	-44.5778	0.00367719	0.00354762	-3.7326
Bacteria (IS)	2	0	2	0.0103497	0.0104905	-37.9849	0.00352771	0.00340341	-44.2306
Bacteria (IS)	2	0	2	0.010296	0.0104361	-42.9703	0.00356481	0.0034392	-34.1808
Bacteria (IS)	2	0	2	0.0104794	0.010622	-25.9261	0.00363475	0.00350668	-15.2303
Bacteria (IS)	2	0	2	0.0102319	0.0103711	-48.9301	0.00338772	0.00326835	-82.1584
Bacteria (IS)	2	0	2	0.0103715	0.0105126	-35.9543	0.00359466	0.00346799	-26.0943
Bacteria (IS)	2	0	2	0.0100145	0.0101508	-69.1362	0.0034662	0.00334407	-60.8956
Bacteria (IS)	2	0	2	0.0104951	0.0106378	-24.4716	0.00386841	0.0037321	48.0746
Bacteria (IS)	2	0	2	0.0103951	0.0105365	-33.765	0.00358445	0.00345815	-28.8579
Bacteria (IS)	2	0	2	0.0100638	0.0102007	-64.5556	0.00346635	0.00334421	-60.8552
Bacteria (IS)	2	0	2	0.0100357	0.0101722	-67.1714	0.0035817	0.00345549	-29.6045
Bacteria (IS)	2	0	2	0.0104229	0.0105647	-31.1777	0.00345239	0.00333074	-64.6396
Bacteria (IS)	2	0	2	0.0102562	0.0103957	-46.6705	0.00351943	0.00339542	-46.4753
Bacteria (IS)	2	0	2	0.0103463	0.010487	-38.3019	0.0035162	0.0033923	-47.3505
Bacteria (IS)	2	0	2	0.0100893	0.0102265	-62.1888	0.00330597	0.00318948	-104.309
Bacteria (IS)	2	0	2	0.0100203	0.0101566	-68.5963	0.00327974	0.00316418	-111.414
Bacteria (IS)	2	0	2	0.00984585	0.00997977	-84.8162	0.00348392	0.00336116	-56.0953
Bacteria (IS)	2	0	2	0.0101588	0.010297	-55.7288	0.00343458	0.00331356	-69.4634
Bacteria (IS)	2	0	2	0.0105461	0.0106895	-19.7271	0.00358327	0.00345701	-29.1792
Bacteria (IS)	2	0	2	0.0105356	0.010679	-20.6983	0.00344997	0.00332841	-65.293
Bacteria (IS)	2	0	2	0.0103667	0.0105078	-36.3979	0.00354491	0.00342	-39.5721
Bacteria (IS)	2	0	2	0.0104868	0.0106295	-25.2366	0.00355305	0.00342786	-37.3655
Bacteria (IS)	2	0	2	0.0103086	0.0104489	-41.7989	0.00352258	0.00339846	-45.622
Bacteria (IS)	2	0	2	0.0101672	0.0103055	-54.947	0.00364616	0.00351769	-12.1386
Bacteria (IS)	2	0	2	0.0101447	0.0102827	-57.0375	0.00338381	0.00326457	-83.2198
Bacteria (IS)	2	0	2	0.010226	0.0103651	-49.4845	0.00343863	0.00331747	-68.3662
Bacteria (IS)	2	0	2	0.00991069	0.0100455	-78.7887	0.00330371	0.0031873	-104.921
Bacteria (IS)	2	0	2	0.00992353	0.0100585	-77.5951	0.00343056	0.00330968	-70.5539
Bacteria (IS)	2	0	2	0.00983052	0.00996424	-86.2408	0.00338977	0.00327033	-81.6033
Bacteria (IS)	2	0	2	0.00957126	0.00970145	-110.34	0.0033016	0.00318527	-105.492
Bacteria (IS)	2	0	2	0.00994775	0.0100831	-75.3441	0.00341116	0.00329096	-75.8091
Bacteria (IS)	2	0	2	0.0101141	0.0102516	-59.8848	0.00345769	0.00333585	-63.203
Bacteria (IS)	2	0	2	0.00993048	0.0100656	-76.9498	0.00368077	0.00355107	-2.76429
Bacteria (IS)	2	0	2	0.0102305	0.0103697	-49.06	0.00361925	0.00349172	-19.43
Bacteria (IS)	2	0	2	0.0104269	0.0105688	-30.8034	0.00362174	0.00349412	-18.7568
Bacteria (IS)	2	0	2	0.0107039	0.0108495	-5.05606	0.00371519	0.00358428	6.56268
Bacteria (IS)	2	0	2	0.0108201	0.0109673	5.74202	0.00378713	0.00365369	26.0537
Bacteria (IS)	2	0	2	0.010792	0.0109388	3.12656	0.00373331	0.00360176	11.4716
Bacteria (IS)	2	0	2	0.0105652	0.0107089	-17.9534	0.00357834	0.00345225	-30.5151
Bacteria (IS)	2	0	2	0.0105225	0.0106656	-21.9211	0.00359715	0.0034704	-25.4174
Bacteria (IS)	2	0	2	0.010728	0.0108739	-2.82171	0.0037908	0.00365723	27.0489
Bacteria (IS)	2	0	2	0.01067	0.0108152	-8.209	0.00374665	0.00361463	15.0847
Bacteria (IS)	2	0	2	0.0106537	0.0107986	-9.72269	0.00372205	0.0035909	8.4211
Bacteria (IS)	2	0	2	0.0106861	0.0108314	-6.71791	0.00346082	0.00333887	-62.3554
Bacteria (IS)	2	0	2	0.0105102	0.0106532	-23.0603	0.00369889	0.00356855	2.14494
Bacteria (IS)	2	0	2	0.0106459	0.0107907	-10.4468	0.00395608	0.00381669	71.8277
Bacteria (IS)	2	0	2	0.0107868	0.0109335	2.64614	0.00377238	0.00363946	22.0573
Bacteria (IS)	2	0	2	0.0107558	0.0109021	-0.236592	0.00372717	0.00359584	9.80776
Bacteria (IS)	2	0	2	0.010524	0.0106671	-21.7848	0.00364778	0.00351924	-11.7023
Bacteria (IS)	2	0	2	0.0106692	0.0108143	-8.28528	0.00383184	0.00369682	38.1675
Bacteria (IS)	2	0	2	0.0106247	0.0107692	-12.4244	0.00363782	0.00350963	-14.4003
Bacteria (IS)	2	0	2	0.0104927	0.0106354	-24.6899	0.00365928	0.00353034	-8.58671
Bacteria (IS)	2	0	2	0.0105772	0.010721	-16.8405	0.00363553	0.00350743	-15.0189
Bacteria (IS)	2	0	2	0.0105857	0.0107297	-16.0454	0.00373615	0.00360451	12.2419
Bacteria (IS)	2	0	2	0.0105736	0.0107174	-17.1712	0.00368087	0.00355117	-2.73556
Bacteria (IS)	2	0	2	0.0107844	0.0109311	2.42456	0.00367412	0.00354466	-4.56474
Bacteria (IS)	2	0	2	0.0106573	0.0108023	-9.38867	0.0035071	0.00338352	-49.8165
Bacteria (IS)	2	0	2	0.0106353	0.0107799	-11.4391	0.00362094	0.00349335	-18.9725
Bacteria (IS)	2	0	2	0.0105282	0.0106714	-21.3894	0.00370836	0.00357769	4.71137
Bacteria (IS)	2	0	2	0.0102075	0.0103464	-51.1961	0.00359534	0.00346866	-25.9076
Bacteria (IS)	2	0	2	0.0105689	0.0107127	-17.6052	0.00378491	0.00365154	25.4514
Bacteria (IS)	2	0	2	0.0106615	0.0108065	-8.99964	0.00363214	0.00350416	-15.9391
Bacteria (IS)	2	0	2	0.01066	0.010805	-9.13841	0.00372407	0.00359285	8.9695
Bacteria (IS)	2	0	2	0.0105498	0.0106933	-19.3839	0.00370448	0.00357395	3.66123
Bacteria (IS)	2	0	2	0.0105769	0.0107207	-16.8682	0.00342961	0.00330876	-70.8112
Bacteria (IS)	2	0	2	0.0107584	0.0109047	0.00339834	0.00368823	0.00355828	-0.740659
Bacteria (IS)	2	0	2	0.0107666	0.0109131	0.770412	0.00355032	0.00342522	-38.1064
Bacteria (IS)	2	0	2	0.0106132	0.0107576	-13.4854	0.00382763	0.00369276	37.0264
Bacteria (IS)	2	0	2	0.0107581	0.0109044	-0.0224196	0.00379014	0.00365659	26.8678
Bacteria (IS)	2	0	2	0.0108572	0.0110049	9.18872	0.00379525	0.00366152	28.2525
Bacteria (IS)	2	0	2	0.0108178	0.0109649	5.52685	0.00376577	0.00363308	20.2673
Bacteria (IS)	2	0	2	0.0108097	0.0109568	4.77659	0.00374715	0.00361512	15.222
Bacteria (IS)	2	0	2	0.0106548	0.0107998	-9.62078	0.00354122	0.00341644	-40.5724
Bacteria (IS)	2	0	2	0.0106468	0.0107916	-10.3709	0.00377225	0.00363933	22.023
Bacteria (IS)	2	0	2	0.0108087	0.0109557	4.6812	0.00371944	0.00358838	7.71323
Bacteria (IS)	2	0	2	0.010732	0.010878	-2.44411	0.00327241	0.0031571	-113.401
Bacteria (IS)	2	0	2	0.0105245	0.0106677	-21.7315	0.0036763	0.00354677	-3.97289
Bacteria (IS)	2	0	2	0.0107167	0.0108625	-3.8697	0.00370398	0.00357346	3.52491
Bacteria (IS)	2	0	2	0.0106082	0.0107525	-13.9562	0.00368556	0.0035557	-1.46454
Bacteria (IS)	2	0	2	0.0106703	0.0108154	-8.18232	0.00356081	0.00343535	-35.2627
Bacteria (IS)	2	0	2	0.010675	0.0108202	-7.74351	0.00333252	0.00321509	-97.1153
Bacteria (IS)	2	0	2	0.0103876	0.0105289	-34.4578	0.00356409	0.00343851	-34.3741
Bacteria (IS)	2	0	2	0.0105988	0.0107429	-14.8326	0.00359344	0.00346682	-26.4246
Bacteria (IS)	2	0	2	0.0103655	0.0105065	-36.5108	0.00348877	0.00336584	-54.7816
Bacteria (IS)	2	0	2	0.0103838	0.0105251	-34.8096	0.00366013	0.00353116	-8.3554
Bacteria (IS)	3	0	2	0.0107369	0.0108829	-1.99151	0.00366929	0.00354	-5.87402
Bacteria (IS)	3	0	2	0.0108711	0.011019	10.4843	0.00371929	0.00358823	7.67262
Bacteria (IS)	3	0	2	0.0107815	0.0109281	2.15351	0.00379113	0.00365755	27.138
Bacteria (IS)	3	0	2	0.010801	0.0109479	3.96844	0.00367859	0.00354897	-3.35395
Bacteria (IS)	3	0	2	0.010812	0.0109591	4.99055	0.00365571	0.0035269	-9.55282
Bacteria (IS)	3	0	2	0.0106662	0.0108113	-8.56093	0.00373567	0.00360404	12.1117
Bacteria (IS)	3	0	2	0.0107804	0.010927	2.05246	0.00375755	0.00362515	18.0383
Bacteria (IS)	3	0	2	0.0106452	0.01079	-10.5128	0.00380682	0.00367268	31.3871
Bacteria (IS)	3	0	2	0.0108645	0.0110123	9.8667	0.00378691	0.00365348	25.9941
Bacteria (IS)	3	0	2	0.0108204	0.0109676	5.76799	0.00354886	0.00342381	-38.5019
Bacteria (IS)	3	0	2	0.0107964	0.0109432	3.53812	0.00364175	0.00351343	-13.3357
Bacteria (IS)	3	0	2	0.0107323	0.0108783	-2.41697	0.00365963	0.00353067	-8.49167
Bacteria (IS)	3	0	2	0.0109441	0.011093	17.2691	0.00379147	0.00365787	27.2289
Bacteria (IS)	3	0	2	0.0107559	0.0109022	-0.221961	0.00379607	0.00366231	28.4746
Bacteria (IS)	3	0	2	0.0108179	0.010965	5.53729	0.003683	0.00355322	-2.1598
Bacteria (IS)	3	0	2	0.0107314	0.0108774	-2.50295	0.00356128	0.0034358	-35.1362
Bacteria (IS)	3	0	2	0.0108808	0.0110288	11.3809	0.00369041	0.00356037	-0.151941
Bacteria (IS)	3	0	2	0.0107511	0.0108973	-0.671801	0.00372447	0.00359324	9.07738
Bacteria (IS)	3	0	2	0.0108432	0.0109907	7.88854	0.00380419	0.00367014	30.6751
Bacteria (IS)	3	0	2	0.0108162	0.0109633	5.38073	0.00380204	0.00366807	30.093
Bacteria (IS)	3	0	2	0.0107637	0.0109101	0.494807	0.00369481	0.00356462	1.04108
Bacteria (IS)	3	0	2	0.0108605	0.0110083	9.49954	0.00376381	0.00363119	19.7353
Bacteria (IS)	3	0	2	0.0109805	0.0111299	20.6514	0.00370675	0.00357614	4.27583
Bacteria (IS)	3	0	2	0.010767	0.0109135	0.807642	0.00356752	0.00344181	-33.4471
Bacteria (IS)	3	0	2	0.0107949	0.0109417	3.39695	0.00373545	0.00360383	12.0512
Bacteria (IS)	3	0	2	0.010694	0.0108395	-5.97536	0.00371831	0.00358729	7.40858
Bacteria (IS)	3	0	2	0.0107796	0.0109263	1.98194	0.00375104	0.00361887	16.2746
Bacteria (IS)	3	0	2	0.0106921	0.0108375	-6.15997	0.00367028	0.00354095	-5.60607
Bacteria (IS)	3	0	2	0.0107778	0.0109244	1.81295	0.00381403	0.00367964	33.3424
Bacteria (IS)	3	0	2	0.0109646	0.0111137	19.1688	0.00372129	0.00359017	8.21481
Bacteria (IS)	3	0	2	0.010784	0.0109306	2.38261	0.0036364	0.00350827	-14.7843
Bacteria (IS)	3	0	2	0.0106659	0.010811	-8.59386	0.00361947	0.00349194	-19.3703
Bacteria (IS)	3	0	2	0.0106498	0.0107946	-10.0893	0.00366618	0.003537	-6.71631
Bacteria (IS)	3	0	2	0.0106496	0.0107945	-10.1046	0.00372379	0.00359258	8.89259
Bacteria (IS)	3	0	2	0.010587	0.010731	-15.9274	0.0036127	0.0034854	-21.2067
Bacteria (IS)	3	0	2	0.0108334	0.0109808	6.97832	0.00373605	0.0036044	12.2132
Bacteria (IS)	3	0	2	0.0107428	0.010889	-1.43869	0.00379303	0.00365938	27.6522
Bacteria (IS)	3	0	2	0.0106552	0.0108001	-9.58868	0.00368371	0.00355391	-1.96675
Bacteria (IS)	3	0	2	0.0105187	0.0106617	-22.2765	0.00369963	0.00356927	2.34567
Bacteria (IS)	3	0	2	0.010662	0.010807	-8.95389	0.00366369	0.00353459	-7.39109
Bacteria (IS)	3	0	2	0.010727	0.0108729	-2.91437	0.00379272	0.00365908	27.5687
Bacteria (IS)	3	0	2	0.0108127	0.0109598	5.05634	0.0036941	0.00356393	0.848225
Bacteria (IS)	3	0	2	0.0108162	0.0109633	5.37849	0.00381632	0.00368185	33.9627
Bacteria (IS)	3	0	2	0.0107855	0.0109322	2.52802	0.00373625	0.0036046	12.2677
Bacteria (IS)	3	0	2	0.0108305	0.0109778	6.70952	0.00373749	0.0036058	12.6048
Bacteria (IS)	3	0	2	0.0107193	0.0108651	-3.62578	0.00372183	0.00359069	8.36243
Bacteria (IS)	3	0	2	0.0108235	0.0109707	6.05909	0.00358843	0.00346199	-27.7796
Bacteria (IS)	3	0	2	0.0107367	0.0108827	-2.0131	0.00357484	0.00344888	-31.462
Bacteria (IS)	3	0	2	0.0107497	0.0108959	-0.805437	0.00384557	0.00371006	41.8857
Bacteria (IS)	3	0	2	0.0108447	0.0109923	8.0318	0.00361978	0.00349224	-19.2858
Bacteria (IS)	3	0	2	0.0109087	0.0110571	13.9768	0.00357336	0.00344744	-31.865
Bacteria (IS)	3	0	2	0.0107504	0.0108966	-0.738434	0.00359671	0.00346997	-25.5386
Bacteria (IS)	3	0	2	0.0108681	0.0110159	10.1996	0.00388017	0.00374345	51.2613
Bacteria (IS)	3	0	2	0.0107122	0.0108579	-4.28657	0.00380129	0.00366735	29.8897
Bacteria (IS)	3	0	2	0.0104941	0.0106369	-24.5564	0.00389678	0.00375947	55.76
Bacteria (IS)	3	0	2	0.010736	0.0108821	-2.07306	0.00368837	0.00355841	-0.70421
Bacteria (IS)	3	0	2	0.0108903	0.0110385	12.2709	0.00370012	0.00356974	2.47832
Bacteria (IS)	3	0	2	0.0107203	0.0108661	-3.53295	0.00404972	0.00390703	97.1976
Bacteria (IS)	3	0	2	0.0108111	0.0109582	4.90927	0.00377192	0.00363901	21.9328
Bacteria (IS)	3	0	2	0.0108484	0.0109959	8.36781	0.00374765	0.00361559	15.3556
Bacteria (IS)	3	0	2	0.0106599	0.0108049	-9.14552	0.00378008	0.00364689	24.1438
Bacteria (IS)	3	0	2	0.0107253	0.0108712	-3.06709	0.0037848	0.00365143	25.4206
Bacteria (IS)	3	0	2	0.0107712	0.0109177	1.19966	0.00366784	0.0035386	-6.26627
Bacteria (IS)	3	0	2	0.0109013	0.0110496	13.291	0.00354673	0.00342176	-39.0777
Bacteria (IS)	3	0	2	0.0105576	0.0107012	-18.6589	0.00383803	0.00370279	39.8436
Bacteria (IS)	3	0	2	0.0106835	0.0108288	-6.95666	0.00379562	0.00366188	28.3533
Bacteria (IS)	3	0	2	0.0107255	0.0108714	-3.05466	0.00360702	0.00347993	-22.7432
Bacteria (IS)	3	0	2	0.0105325	0.0106757	-20.9945	0.0036195	0.00349196	-19.3631
Bacteria (IS)	3	0	2	0.0107498	0.010896	-0.793505	0.00347622	0.00335373	-58.1824
Bacteria (IS)	3	0	2	0.0105565	0.0107001	-18.7568	0.00373794	0.00360623	12.7267
Bacteria (IS)	3	0	2	0.0107341	0.0108801	-2.25412	0.00368638	0.00355649	-1.24234
Bacteria (IS)	3	0	2	0.0106212	0.0107656	-12.7484	0.00379049	0.00365692	26.9627
Bacteria (IS)	3	0	2	0.0105328	0.0106761	-20.9647	0.00367667	0.00354712	-3.87462
Bacteria (IS)	3	0	2	0.0105366	0.0106799	-20.6103	0.00369801	0.0035677	1.9073
Bacteria (IS)	3	0	2	0.0107607	0.0109071	0.219673	0.00373606	0.00360442	12.2171
Bacteria (IS)	3	0	2	0.0108196	0.0109667	5.6913	0.00377882	0.00364567	23.8008
Bacteria (IS)	3	0	2	0.0108079	0.0109549	4.60802	0.00376692	0.00363418	20.5765
Bacteria (IS)	3	0	2	0.0106078	0.0107521	-13.9906	0.00365115	0.0035225	-10.7868
Bacteria (IS)	3	0	2	0.0107198	0.0108656	-3.57941	0.00375176	0.00361956	16.4704
Bacteria (IS)	3	0	2	0.0107539	0.0109002	-0.40685	0.00359925	0.00347243	-24.8491
Bacteria (IS)	3	0	2	0.0105033	0.0106462	-23.7041	0.00366379	0.00353469	-7.36473
Bacteria (IS)	3	0	2	0.0107899	0.0109367	2.93904	0.00378569	0.00365229	25.6622
Bacteria (IS)	3	0	2	0.0106995	0.010845	-5.46927	0.00359903	0.00347221	-24.9089
Bacteria (IS)	3	0	2	0.0106137	0.0107581	-13.4438	0.00371815	0.00358713	7.36356
Bacteria (IS)	3	0	2	0.010541	0.0106844	-20.2027	0.00356389	0.00343831	-34.4308
Bacteria (IS)	3	0	2	0.0106123	0.0107567	-13.5712	0.0037217	0.00359056	8.32493
Bacteria (IS)	3	0	2	0.0108316	0.0109789	6.80831	0.00370939	0.00357869	4.99211
Bacteria (IS)	3	0	2	0.0107163	0.0108621	-3.90594	0.00371454	0.00358365	6.38608
Bacteria (IS)	3	0	2	0.010627	0.0107715	-12.2084	0.00359866	0.00347186	-25.0094
Bacteria (IS)	3	0	2	0.0107047	0.0108503	-4.98254	0.00386922	0.00373289	48.2946
Bacteria (IS)	3	0	2	0.0108631	0.0110109	9.74138	0.00392214	0.00378394	62.6308
Bacteria (IS)	3	0	2	0.0106957	0.0108412	-5.82134	0.0037654	0.00363272	20.1657
Bacteria (IS)	3	0	2	0.0106947	0.0108402	-5.91089	0.00381013	0.00367587	32.2842
Bacteria (IS)	3	0	2	0.010673	0.0108182	-7.9276	0.00365041	0.00352179	-10.9873
Bacteria (IS)	3	0	2	0.0110365	0.0111866	25.8566	0.00384122	0.00370587	40.708
Bacteria (IS)	3	0	2	0.0104923	0.010635	-24.7297	0.00363021	0.0035023	-16.4611
Bacteria (IS)	3	0	2	0.0105552	0.0106988	-18.8811	0.00387462	0.00373809	49.7557
Bacteria (IS)	3	0	2	0.0108265	0.0109738	6.33547	0.00383762	0.00370239	39.7315
Bacteria (IS)	3	0	2	0.0107761	0.0109227	1.65015	0.00382741	0.00369255	36.9661
Bacteria (IS)	3	0	2	0.0107492	0.0108954	-0.850959	0.00385309	0.00371732	43.9235
Bacteria (IS)	3	0	2	0.0107556	0.0109019	-0.255858	0.00375793	0.00362552	18.143
Bacteria (IS)	3	0	2	0.010827	0.0109743	6.38745	0.00380975	0.00367551	32.1812
Bacteria (IS)	3	0	2	0.0107869	0.0109336	2.65199	0.00351015	0.00338647	-48.9892
Bacteria (IS)	3	0	2	0.010885	0.0110331	11.7779	0.00369017	0.00356014	-0.217245
Bacteria (IS)	3	0	2	0.0107531	0.0108994	-0.487046	0.00368869	0.00355872	-0.616998
Bacteria (IS)	3	0	2	0.0107213	0.0108672	-3.43936	0.0037314	0.00359992	10.9536
Bacteria (IS)	3	0	2	0.010577	0.0107209	-16.8557	0.00377174	0.00363884	21.8846
Bacteria (IS)	3	0	2	0.0107819	0.0109286	2.19472	0.00375938	0.00362691	18.5349
Bacteria (IS)	3	0	2	0.0108637	0.0110115	9.79805	0.00382286	0.00368815	35.7326
Bacteria (IS)	3	0	2	0.0105584	0.010702	-18.5868	0.00388879	0.00375176	53.5952
Bacteria (IS)	3	0	2	0.0105355	0.0106788	-20.7165	0.0035912	0.00346466	-27.0292
Bacteria (IS)	3	0	2	0.0108643	0.0110121	9.8521	0.00373014	0.0035987	10.6125
Bacteria (IS)	3	0	2	0.0108369	0.0109843	7.30182	0.00389924	0.00376184	56.4261
Bacteria (IS)	3	0	2	0.0108398	0.0109872	7.56974	0.00362449	0.00349678	-18.0112
Bacteria (IS)	3	0	2	0.0109272	0.0110759	15.7	0.00394623	0.00380718	69.1585
Bacteria (IS)	3	0	2	0.0106762	0.0108214	-7.63748	0.00358035	0.0034542	-29.9691
Bacteria (IS)	3	0	2	0.0106193	0.0107637	-12.9235	0.00350996	0.00338628	-49.0403
Bacteria (IS)	3	0	2	0.0107245	0.0108704	-3.14054	0.00352587	0.00340163	-44.7313
Bacteria (IS)	3	0	2	0.0107604	0.0109067	0.189164	0.0038208	0.00368617	35.1754
Bacteria (IS)	3	0	2	0.0108024	0.0109493	4.09491	0.00369558	0.00356536	1.24834
Bacteria (IS)	3	0	2	0.0106954	0.0108409	-5.8511	0.00376932	0.0036365	21.2269
Bacteria (IS)	3	0	2	0.010702	0.0108476	-5.23681	0.00355391	0.00342869	-37.1328
Bacteria (IS)	3	0	2	0.0105956	0.0107397	-15.1275	0.00372287	0.00359169	8.64391
Bacteria (IS)	3	0	2	0.0107495	0.0108957	-0.820891	0.00367618	0.00354665	-4.00615
Bacteria (IS)	3	0	2	0.0106767	0.0108219	-7.58694	0.00349693	0.00337371	-52.5723
Bacteria (IS)	3	0	2	0.0106139	0.0107583	-13.4203	0.00387217	0.00373573	49.094
Bacteria (IS)	3	0	2	0.0107788	0.0109255	1.90742	0.00364225	0.00351391	-13.1986
Bacteria (IS)	3	0	2	0.0105889	0.0107329	-15.7491	0.0037899	0.00365636	26.8031
Bacteria (IS)	3	0	2	0.0109063	0.0110547	13.7579	0.00372913	0.00359773	10.3383
Bacteria (IS)	3	0	2	0.0107166	0.0108623	-3.88254	0.00364218	0.00351384	-13.2184
Bacteria (IS)	3	0	2	0.0107165	0.0108623	-3.88671	0.00347421	0.00335179	-58.7279
Bacteria (IS)	3	0	2	0.0104878	0.0106305	-25.1459	0.00397421	0.00383417	76.7389
Bacteria (IS)	3	0	2	0.0108211	0.0109682	5.83084	0.00374539	0.00361341	14.7436
Bacteria (IS)	3	0	2	0.0107842	0.0109309	2.40255	0.00400625	0.00386508	85.4194
Bacteria (IS)	3	0	2	0.0108777	0.0110257	11.0973	0.00345914	0.00333725	-62.8095
Bacteria (IS)	3	0	2	0.0108017	0.0109487	4.03599	0.0037219	0.00359076	8.38058
Bacteria (IS)	3	0	2	0.0106783	0.0108235	-7.44193	0.00366165	0.00353263	-7.94229
Bacteria (IS)	3	0	2	0.010656	0.0108009	-9.51265	0.00382359	0.00368886	35.9303
Bacteria (IS)	3	0	2	0.0109104	0.0110588	14.1337	0.00373513	0.00360351	11.9636
Bacteria (IS)	3	0	2	0.0109106	0.011059	14.1546	0.00372632	0.00359502	9.57752
Bacteria (IS)	3	0	2	0.0108223	0.0109695	5.94475	0.00387409	0.00373759	49.6145
Bacteria (IS)	3	0	2	0.0110138	0.0111636	23.7455	0.00369566	0.00356544	1.27246
Bacteria (IS)	3	0	2	0.0109015	0.0110498	13.3114	0.00359543	0.00346874	-25.884
Bacteria (IS)	3	0	2	0.0108489	0.0109964	8.4169	0.00343265	0.0033117	-69.9865
Bacteria (IS)	3	0	2	0.0108228	0.0109701	5.99737	0.00377476	0.00364175	22.7006
Bacteria (IS)	3	0	2	0.0108031	0.0109501	4.16429	0.00366756	0.00353833	-6.34089
Bacteria (IS)	3	0	2	0.0106827	0.010828	-7.02995	0.00359221	0.00346564	-26.7555
Bacteria (IS)	3	0	2	0.0108605	0.0110083	9.50066	0.00364969	0.00352109	-11.1842
Bacteria (IS)	3	0	2	0.0109032	0.0110515	13.4652	0.00362036	0.00349279	-19.1312
Bacteria (IS)	3	0	2	0.0108776	0.0110256	11.0869	0.00367765	0.00354806	-3.60969
Bacteria (IS)	3	0	2	0.0106253	0.0107699	-12.3625	0.00384452	0.00370906	41.6027
Bacteria (IS)	3	0	2	0.0107319	0.0108779	-2.4543	0.0036044	0.00347739	-23.4544
Bacteria (IS)	3	0	2	0.0107043	0.0108499	-5.02623	0.00391011	0.00377233	59.3716
Bacteria (IS)	3	0	2	0.0107969	0.0109437	3.58263	0.00365289	0.00352418	-10.316
Bacteria (IS)	3	0	2	0.0107063	0.0108519	-4.83581	0.00356638	0.00344072	-33.7544
Bacteria (IS)	3	0	2	0.0108032	0.0109501	4.16931	0.00389352	0.00375633	54.8776
Bacteria (IS)	3	0	2	0.0107635	0.01091	0.484849	0.00350117	0.0033778	-51.4236
Bacteria (IS)	3	0	2	0.0108834	0.0110314	11.6224	0.00362819	0.00350034	-17.01
Bacteria (IS)	3	0	2	0.0110764	0.011227	29.5609	0.0037446	0.00361265	14.5293
Bacteria (IS)	3	0	2	0.010705	0.0108506	-4.95633	0.00392627	0.00378792	63.751
Bacteria (IS)	3	0	2	0.0108536	0.0110013	8.86031	0.00354864	0.0034236	-38.5612
Bacteria (IS)	3	0	2	0.0108402	0.0109876	7.60921	0.00380149	0.00366754	29.9431
Bacteria (IS)	3	0	2	0.0109159	0.0110644	14.646	0.00426655	0.00411621	155.942
Bacteria (IS)	3	0	2	0.0107937	0.0109406	3.29167	0.00383797	0.00370273	39.8271
Bacteria (IS)	3	0	2	0.0106559	0.0108009	-9.51698	0.00367406	0.0035446	-4.58007
Bacteria (IS)	3	0	2	0.0107395	0.0108856	-1.75029	0.00366655	0.00353735	-6.61699
Bacteria (IS)	3	0	2	0.0109302	0.0110789	15.9735	0.00381228	0.00367795	32.8673
Bacteria (IS)	3	0	2	0.0107868	0.0109335	2.64293	0.00376518	0.00363251	20.1055
Bacteria (IS)	3	0	2	0.0108416	0.0109891	7.74093	0.00362419	0.00349649	-18.0914
Bacteria (IS)	3	0	2	0.0107927	0.0109395	3.19324	0.00360452	0.00347751	-23.4225
Bacteria (IS)	3	0	2	0.0107304	0.0108763	-2.60011	0.00386367	0.00372753	46.7895
Bacteria (IS)	3	0	2	0.0108312	0.0109785	6.76931	0.003601	0.00347411	-24.3762
Bacteria (IS)	3	0	2	0.0107582	0.0109045	-0.011109	0.00361512	0.00348773	-20.5505
Bacteria (IS)	3	0	2	0.010818	0.0109652	5.54687	0.00400434	0.00386324	84.9013
Bacteria (IS)	3	0	2	0.010639	0.0107837	-11.0928	0.00392078	0.00378262	62.2626
Bacteria (IS)	3	0	2	0.0107867	0.0109335	2.64196	0.00361752	0.00349006	-19.8981
Bacteria (IS)	3	0	2	0.0105958	0.0107399	-15.1105	0.00378582	0.00365242	25.698
Bacteria (IS)	3	0	2	0.0106223	0.0107668	-12.6401	0.00369348	0.00356334	0.681148
Bacteria (IS)	3	0	2	0.0107947	0.0109415	3.38141	0.00375368	0.00362141	16.9905
Bacteria (IS)	3	0	2	0.0107517	0.0108979	-0.617001	0.00357334	0.00344743	-31.869
Bacteria (IS)	3	0	2	0.0106915	0.0108369	-6.21303	0.00340144	0.00328158	-78.4429
Bacteria (IS)	3	0	2	0.0108792	0.0110272	11.2348	0.00381319	0.00367883	33.113
Bacteria (IS)	3	0	2	0.0107652	0.0109116	0.636449	0.00375096	0.00361879	16.2528
Bacteria (IS)	3	0	2	0.0106795	0.0108248	-7.32597	0.00365757	0.00352869	-9.04787
Bacteria (IS)	3	0	2	0.0104951	0.0106379	-24.4672	0.00355412	0.00342889	-37.0767
Bacteria (IS)	3	0	2	0.0106878	0.0108332	-6.55434	0.00374662	0.0036146	15.0776
Bacteria (IS)	3	0	2	0.0107028	0.0108484	-5.16393	0.00362759	0.00349977	-17.1713
Bacteria (IS)	3	0	2	0.0106181	0.0107625	-13.0339	0.00365489	0.00352611	-9.77378
Bacteria (IS)	3	0	2	0.0110565	0.0112069	27.7119	0.00363182	0.00350385	-16.0259
Bacteria (IS)	3	0	2	0.0103941	0.0105355	-33.8543	0.00397398	0.00383396	76.6777
Bacteria (IS)	3	0	2	0.0107091	0.0108548	-4.57704	0.00397911	0.0038389	78.0666
Bacteria (IS)	3	0	2	0.0108945	0.0110426	12.6531	0.00369713	0.00356686	1.66942
Bacteria (IS)	3	0	2	0.0107538	0.0109	-0.424227	0.00367226	0.00354286	-5.06894
Bacteria (IS)	3	0	2	0.0107998	0.0109467	3.85639	0.00379912	0.00366525	29.3009
Bacteria (IS)	3	0	2	0.0108154	0.0109625	5.30418	0.00371221	0.0035814	5.75431
Bacteria (IS)	3	0	2	0.0108597	0.0110074	9.41939	0.00364721	0.0035187	-11.8549
Bacteria (IS)	3	0	2	0.0105669	0.0107106	-17.794	0.00375525	0.00362293	17.4148
Bacteria (IS)	3	0	2	0.0105292	0.0106725	-21.2945	0.00397485	0.00383479	76.9119
Bacteria (IS)	3	0	2	0.0106784	0.0108237	-7.42809	0.00375556	0.00362323	17.4999
Bacteria (IS)	3	0	2	0.0107379	0.010884	-1.89866	0.00368337	0.00355358	-2.05809
Bacteria (IS)	3	0	2	0.0106981	0.0108436	-5.59584	0.00375839	0.00362596	18.2662
Bacteria (IS)	3	0	2	0.010819	0.0109662	5.64072	0.00386945	0.00373311	48.3575
Bacteria (IS)	3	0	2	0.0106491	0.010794	-10.149	0.00374985	0.00361772	15.9525
Bacteria (IS)	3	0	2	0.0108401	0.0109876	7.60354	0.00378734	0.00365389	26.1103
Bacteria (IS)	3	0	2	0.0107371	0.0108832	-1.97194	0.00383717	0.00370196	39.6098
Bacteria (IS)	3	0	2	0.0107735	0.01092	1.40943	0.0037387	0.00360697	12.933
Bacteria (IS)	3	0	2	0.0107538	0.0109001	-0.416411	0.00364221	0.00351387	-13.2109
Bacteria (IS)	3	0	2	0.0108387	0.0109861	7.46623	0.00372801	0.00359665	10.0348
Bacteria (IS)	3	0	2	0.0107157	0.0108614	-3.96554	0.00370796	0.0035773	4.60281
Bacteria (IS)	3	0	2	0.0106949	0.0108403	-5.90011	0.00372233	0.00359117	8.49657
Bacteria (IS)	3	0	2	0.0107479	0.0108941	-0.969298	0.0036147	0.00348733	-20.6638
Bacteria (IS)	3	0	2	0.0105269	0.0106701	-21.5095	0.0039928	0.00385211	81.7758
Bacteria (IS)	3	0	2	0.0107481	0.0108943	-0.950202	0.00396223	0.00382262	73.4932
Bacteria (IS)	3	0	2	0.0106433	0.0107881	-10.6929	0.0037157	0.00358477	6.70041
Bacteria (IS)	3	0	2	0.0109012	0.0110494	13.277	0.00371474	0.00358385	6.44181
Bacteria (IS)	3	0	2	0.0108648	0.0110126	9.89513	0.00372404	0.00359282	8.96043
Bacteria (IS)	3	0	2	0.0107008	0.0108463	-5.35131	0.00359374	0.00346711	-26.3417
Bacteria (IS)	3	0	2	0.0109159	0.0110644	14.6444	0.00376682	0.00363409	20.5511
Bacteria (IS)	3	0	2	0.0110114	0.0111612	23.5266	0.00413978	0.00399391	121.596
Bacteria (IS)	3	0	2	0.0111352	0.0112866	35.0293	0.00358855	0.0034621	-27.7485
Bacteria (IS)	3	0	2	0.0108623	0.0110101	9.66647	0.00359549	0.0034688	-25.8684
Bacteria (IS)	3	0	2	0.0106888	0.0108342	-6.46056	0.00377788	0.00364476	23.5479
Bacteria (IS)	3	0	2	0.0107759	0.0109224	1.62922	0.00365845	0.00352954	-8.81086
Bacteria (IS)	3	0	2	0.0106555	0.0108004	-9.55827	0.0037789	0.00364575	23.8242
Bacteria (IS)	3	0	2	0.0107648	0.0109113	0.603999	0.00368067	0.00355098	-2.79056
Bacteria (IS)	3	0	2	0.0109565	0.0111056	18.4227	0.00374656	0.00361454	15.0605
Bacteria (IS)	3	0	2	0.0108553	0.011003	9.01459	0.003615	0.00348762	-20.5812
Bacteria (IS)	3	0	2	0.0107771	0.0109237	1.74579	0.00362047	0.0034929	-19.0999
Bacteria (IS)	3	0	2	0.0108948	0.011043	12.6868	0.00369667	0.00356641	1.54378
Bacteria (IS)	3	0	2	0.0107905	0.0109373	2.99018	0.00374656	0.00361455	15.0618
Bacteria (IS)	3	0	2	0.0108665	0.0110143	10.0554	0.0037669	0.00363417	20.5715
Bacteria (IS)	3	0	2	0.0108947	0.0110429	12.6731	0.00361244	0.00348515	-21.2766
Bacteria (IS)	3	0	2	0.010674	0.0108192	-7.83592	0.00367543	0.00354592	-4.20918
Bacteria (IS)	3	0	2	0.0106616	0.0108066	-8.98943	0.00369926	0.00356891	2.24558
Bacteria (IS)	3	0	2	0.0107595	0.0109058	0.106353	0.00384471	0.00370923	41.6521
Bacteria (IS)	3	0	2	0.010718	0.0108638	-3.75146	0.00378603	0.00365262	25.755
Bacteria (IS)	3	0	2	0.0109658	0.011115	19.2854	0.00369188	0.0035618	0.247714
Bacteria (IS)	3	0	2	0.010677	0.0108222	-7.55989	0.00364822	0.00351967	-11.5815
Bacteria (IS)	3	0	2	0.010812	0.010959	4.98462	0.00372155	0.00359042	8.28671
Bacteria (IS)	3	0	2	0.0105932	0.0107373	-15.3461	0.00378197	0.00364871	24.6544
Bacteria (IS)	3	0	2	0.0107831	0.0109298	2.30339	0.00379971	0.00366582	29.4603
Bacteria (IS)	3	0	2	0.0109286	0.0110773	15.8289	0.00362019	0.00349262	-19.1772
Bacteria (IS)	3	0	2	0.0108765	0.0110245	10.9863	0.00377385	0.00364088	22.4559
Bacteria (IS)	3	0	2	0.0108902	0.0110384	12.2618	0.00361118	0.00348394	-21.617
Bacteria (IS)	3	0	2	0.0110889	0.0112397	30.7231	0.00370606	0.00357547	4.0894
Bacteria (IS)	3	0	2	0.0106272	0.0107718	-12.1841	0.00359002	0.00346352	-27.3512
Bacteria (IS)	3	0	2	0.0107755	0.010922	1.59222	0.0035976	0.00347084	-25.2957
Bacteria (IS)	3	0	2	0.0108045	0.0109515	4.29057	0.00377658	0.00364351	23.1959
Bacteria (IS)	3	0	2	0.0108662	0.011014	10.0267	0.00375342	0.00362116	16.92
Bacteria (IS)	4	0	2	0.0108305	0.0109778	6.70402	0.00360692	0.00347983	-22.77
Bacteria (IS)	4	0	2	0.0107553	0.0109016	-0.284432	0.00362425	0.00349654	-18.0768
Bacteria (IS)	4	0	2	0.0108139	0.010961	5.16678	0.003741	0.00360919	13.5561
Bacteria (IS)	4	0	2	0.0108251	0.0109723	6.20572	0.00365102	0.00352238	-10.8221
Bacteria (IS)	4	0	2	0.0107852	0.0109319	2.50116	0.00362524	0.0034975	-17.8071
Bacteria (IS)	4	0	2	0.010764	0.0109104	0.529237	0.00357286	0.00344696	-32
Bacteria (IS)	4	0	2	0.010877	0.0110249	11.0301	0.00367539	0.00354588	-4.22144
Bacteria (IS)	4	0	2	0.0110056	0.0111553	22.9807	0.00372973	0.00359831	10.5012
Bacteria (IS)	4	0	2	0.010885	0.011033	11.7722	0.00370932	0.00357861	4.97082
Bacteria (IS)	4	0	2	0.0107619	0.0109083	0.335649	0.00367864	0.00354902	-3.33897
Bacteria (IS)	4	0	2	0.0108792	0.0110272	11.2347	0.0037973	0.0036635	28.8085
Bacteria (IS)	4	0	2	0.0106049	0.0107491	-14.2651	0.0037828	0.00364951	24.8804
Bacteria (IS)	4	0	2	0.010865	0.0110128	9.91192	0.00377633	0.00364327	23.1281
Bacteria (IS)	4	0	2	0.0107592	0.0109055	0.0795574	0.00365462	0.00352585	-9.84731
Bacteria (IS)	4	0	2	0.0109559	0.011105	18.3691	0.00379468	0.00366097	28.0998
Bacteria (IS)	4	0	2	0.0109454	0.0110943	17.3921	0.00380513	0.00367105	30.9295
Bacteria (IS)	4	0	2	0.0107589	0.0109052	0.0507674	0.00362956	0.00350167	-16.6362
Bacteria (IS)	4	0	2	0.0107388	0.0108849	-1.81155	0.00378177	0.00364851	24.6
Bacteria (IS)	4	0	2	0.0109443	0.0110931	17.2841	0.00376991	0.00363707	21.3867
Bacteria (IS)	4	0	2	0.0108365	0.0109839	7.26576	0.00385786	0.00372193	45.2175
Bacteria (IS)	4	0	2	0.0108515	0.0109991	8.66129	0.00369641	0.00356616	1.47467
Bacteria (IS)	4	0	2	0.0107435	0.0108896	-1.37775	0.00384056	0.00370524	40.5303
Bacteria (IS)	4	0	2	0.010982	0.0111314	20.7948	0.00366134	0.00353233	-8.02804
Bacteria (IS)	4	0	2	0.0108987	0.0110469	13.0441	0.00390414	0.00376658	57.7561
Bacteria (IS)	4	0	2	0.0107649	0.0109113	0.608813	0.00357434	0.0034484	-31.597
Bacteria (IS)	4	0	2	0.0108351	0.0109824	7.1319	0.00385901	0.00372303	45.5278
Bacteria (IS)	4	0	2	0.0108273	0.0109746	6.4154	0.00373962	0.00360785	13.1801
Bacteria (IS)	4	0	2	0.0108271	0.0109744	6.39472	0.00372686	0.00359554	9.72552
Bacteria (IS)	4	0	2	0.0108903	0.0110385	12.2716	0.00376535	0.00363267	20.1514
Bacteria (IS)	4	0	2	0.0108671	0.0110149	10.1096	0.00357963	0.0034535	-30.1656
Bacteria (IS)	4	0	2	0.0107306	0.0108766	-2.57699	0.00362116	0.00349357	-18.9126
Bacteria (IS)	4	0	2	0.0108486	0.0109962	8.39118	0.00372211	0.00359096	8.43704
Bacteria (IS)	4	0	2	0.0107219	0.0108678	-3.3818	0.00374036	0.00360856	13.3805
Bacteria (IS)	4	0	2	0.0107938	0.0109406	3.29854	0.00378748	0.00365402	26.1482
Bacteria (IS)	4	0	2	0.0108347	0.0109821	7.10132	0.00367243	0.00354303	-5.02289
Bacteria (IS)	4	0	2	0.0107702	0.0109167	1.09984	0.00383042	0.00369545	37.7826
Bacteria (IS)	4	0	2	0.0106373	0.010782	-11.2463	0.00371953	0.00358847	7.73749
Bacteria (IS)	4	0	2	0.0107545	0.0109008	-0.359125	0.00354746	0.00342246	-38.8803
Bacteria (IS)	4	0	2	0.0109984	0.011148	22.3159	0.00347533	0.00335287	-58.4236
Bacteria (IS)	4	0	2	0.0111652	0.0113171	37.8203	0.00386541	0.00372921	47.2616
Bacteria (IS)	4	0	2	0.0107912	0.010938	3.05961	0.00380865	0.00367445	31.8844
Bacteria (IS)	4	0	2	0.0108835	0.0110316	11.6367	0.00372623	0.00359493	9.55343
Bacteria (IS)	4	0	2	0.0108705	0.0110184	10.4254	0.0038087	0.0036745	31.8976
Bacteria (IS)	4	0	2	0.0109879	0.0111373	21.335	0.00375991	0.00362742	18.6783
Bacteria (IS)	4	0	2	0.0108605	0.0110082	9.49546	0.00367279	0.00354337	-4.92596
Bacteria (IS)	4	0	2	0.0108796	0.0110276	11.2761	0.00371271	0.00358189	5.89092
Bacteria (IS)	4	0	2	0.0107393	0.0108853	-1.77289	0.00357616	0.00345015	-31.1046
Bacteria (IS)	4	0	2	0.0108483	0.0109959	8.36476	0.00364836	0.0035198	-11.5446
Bacteria (IS)	4	0	2	0.0106982	0.0108437	-5.58993	0.00368066	0.00355097	-2.79319
Bacteria (IS)	4	0	2	0.0108026	0.0109495	4.11279	0.00349909	0.00337579	-51.9862
Bacteria (IS)	4	0	2	0.0109128	0.0110612	14.3547	0.00376435	0.00363171	19.8816
Bacteria (IS)	4	0	2	0.0106339	0.0107785	-11.5689	0.00353957	0.00341485	-41.0184
Bacteria (IS)	4	0	2	0.0107443	0.0108905	-1.29982	0.00349549	0.00337232	-52.9615
Bacteria (IS)	4	0	2	0.0108416	0.0109891	7.74245	0.00379753	0.00366372	28.8717
Bacteria (IS)	4	0	2	0.0106656	0.0108106	-8.62324	0.00368142	0.0035517	-2.58643
Bacteria (IS)	4	0	2	0.0108502	0.0109978	8.53835	0.00367218	0.00354278	-5.09147
Bacteria (IS)	4	0	2	0.0107642	0.0109106	0.548364	0.00360426	0.00347726	-23.4908
Bacteria (IS)	4	0	2	0.0108887	0.0110368	12.1153	0.00377893	0.00364577	23.8306
Bacteria (IS)	4	0	2	0.010857	0.0110047	9.1748	0.00364912	0.00352054	-11.3383
Bacteria (IS)	4	0	2	0.0108998	0.011048	13.1471	0.00374807	0.00361601	15.4718
Bacteria (IS)	4	0	2	0.0108255	0.0109727	6.24021	0.00390675	0.00376909	58.4609
Bacteria (IS)	4	0	2	0.0107013	0.0108469	-5.30056	0.00368907	0.00355908	-0.515252
Bacteria (IS)	4	0	2	0.0106246	0.0107691	-12.4307	0.00377571	0.00364267	22.9588
Bacteria (IS)	4	0	2	0.0107216	0.0108674	-3.41708	0.00369214	0.00356205	0.318801
Bacteria (IS)	4	0	2	0.0107128	0.0108585	-4.23582	0.0036226	0.00349496	-18.522
Bacteria (IS)	4	0	2	0.010586	0.01073	-16.0175	0.00375337	0.00362112	16.9071
Bacteria (IS)	4	0	2	0.0105824	0.0107264	-16.3515	0.00366608	0.0035369	-6.7435
Bacteria (IS)	4	0	2	0.0107426	0.0108887	-1.46112	0.00367385	0.0035444	-4.63784
Bacteria (IS)	4	0	2	0.0107771	0.0109237	1.74935	0.00386381	0.00372767	46.8286
Bacteria (IS)	4	0	2	0.0108614	0.0110092	9.583	0.00373932	0.00360756	13.0998
Bacteria (IS)	4	0	2	0.0109022	0.0110505	13.3702	0.00350943	0.00338578	-49.1834
Bacteria (IS)	4	0	2	0.010808	0.010955	4.61733	0.00364177	0.00351345	-13.3282
Bacteria (IS)	4	0	2	0.010693	0.0108384	-6.07285	0.00369631	0.00356607	1.44848
Bacteria (IS)	4	0	2	0.0108371	0.0109845	7.32418	0.00360614	0.00347907	-22.9824
Bacteria (IS)	4	0	2	0.0106768	0.010822	-7.58055	0.00377187	0.00363897	21.9197
Bacteria (IS)	4	0	2	0.0107534	0.0108996	-0.460929	0.00376116	0.00362864	19.0183
Bacteria (IS)	4	0	2	0.0107669	0.0109134	0.799891	0.00364022	0.00351195	-13.7499
Bacteria (IS)	4	0	2	0.0108261	0.0109734	6.30097	0.00376566	0.00363297	20.2351
Bacteria (IS)	4	0	2	0.0109762	0.0111255	20.2492	0.0035683	0.00344257	-33.2335
Bacteria (IS)	4	0	2	0.0107332	0.0108792	-2.33602	0.00367107	0.00354171	-5.3913
Bacteria (IS)	4	0	2	0.0109885	0.0111379	21.3905	0.00344292	0.00332161	-67.2033
Bacteria (IS)	4	0	2	0.0110581	0.0112085	27.8598	0.0036267	0.00349891	-17.4119
Bacteria (IS)	4	0	2	0.0107698	0.0109163	1.06311	0.0037434	0.0036115	14.206
Bacteria (IS)	4	0	2	0.0108512	0.0109988	8.62913	0.00361653	0.0034891	-20.1682
Bacteria (IS)	4	0	2	0.0108132	0.0109603	5.10415	0.0037093	0.0035786	4.96716
Bacteria (IS)	4	0	2	0.0108871	0.0110352	11.9662	0.00361513	0.00348774	-20.5479
Bacteria (IS)	4	0	2	0.0105681	0.0107119	-17.6817	0.00393459	0.00379595	66.005
Bacteria (IS)	4	0	2	0.0108684	0.0110162	10.2274	0.00379106	0.00365748	27.1181
Bacteria (IS)	4	0	2	0.0109514	0.0111003	17.943	0.00368235	0.0035526	-2.33521
Bacteria (IS)	4	0	2	0.0107147	0.0108604	-4.05579	0.00373896	0.00360721	13.0025
Bacteria (IS)	4	0	2	0.0108525	0.0110002	8.75703	0.00381553	0.00368108	33.7475
Bacteria (IS)	4	0	2	0.0107288	0.0108747	-2.74847	0.00364469	0.00351626	-12.5395
Bacteria (IS)	4	0	2	0.0106637	0.0108087	-8.79633	0.00365293	0.00352422	-10.3053
Bacteria (IS)	4	0	2	0.0109071	0.0110554	13.8248	0.00376173	0.00362918	19.1705
Bacteria (IS)	4	0	2	0.0108673	0.0110152	10.1325	0.00363506	0.00350697	-15.1473
Bacteria (IS)	4	0	2	0.0109672	0.0111164	19.4132	0.00374567	0.00361369	14.8199
Bacteria (IS)	4	0	2	0.010791	0.0109378	3.03499	0.00377973	0.00364655	24.049
Bacteria (IS)	4	0	2	0.0107124	0.0108582	-4.26544	0.00382548	0.00369068	36.4425
Bacteria (IS)	4	0	2	0.010661	0.010806	-9.0481	0.00383119	0.00369619	37.9893
Bacteria (IS)	4	0	2	0.0106183	0.0107627	-13.019	0.00386867	0.00373235	48.1446
Bacteria (IS)	4	0	2	0.0107979	0.0109448	3.68284	0.00376093	0.00362841	18.9538
Bacteria (IS)	4	0	2	0.0107375	0.0108835	-1.93874	0.0037655	0.00363282	20.1929
Bacteria (IS)	4	0	2	0.0108961	0.0110444	12.8102	0.00355796	0.00343259	-36.0359
Bacteria (IS)	4	0	2	0.010658	0.010803	-9.32303	0.00358724	0.00346084	-28.1034
Bacteria (IS)	4	0	2	0.0107365	0.0108825	-2.02841	0.00359303	0.00346643	-26.5335
Bacteria (IS)	4	0	2	0.0107542	0.0109005	-0.38388	0.00362243	0.00349479	-18.5692
Bacteria (IS)	4	0	2	0.0107708	0.0109173	1.16215	0.00368392	0.00355411	-1.90997
Bacteria (IS)	4	0	2	0.0108064	0.0109534	4.4661	0.00376433	0.00363169	19.8753
Bacteria (IS)	4	0	2	0.0107888	0.0109355	2.82909	0.00371441	0.00358353	6.35089
Bacteria (IS)	4	0	2	0.01071	0.0108557	-4.49249	0.00382715	0.00369229	36.8949
Bacteria (IS)	4	0	2	0.0107625	0.0109089	0.390978	0.00373966	0.00360789	13.1931
Bacteria (IS)	4	0	2	0.0106306	0.0107752	-11.8754	0.00377792	0.0036448	23.5576
Bacteria (IS)	4	0	2	0.0107536	0.0108999	-0.438758	0.00359259	0.003466	-26.6532
Bacteria (IS)	4	0	2	0.0106078	0.0107521	-13.9941	0.00372796	0.0035966	10.0226
Bacteria (IS)	4	0	2	0.0105235	0.0106667	-21.8232	0.0034642	0.00334214	-61.4378
Bacteria (IS)	4	0	2	0.0109059	0.0110543	13.7182	0.00339202	0.0032725	-80.9953
Bacteria (IS)	4	0	2	0.0105706	0.0107144	-17.4487	0.00370128	0.00357086	2.79348
Bacteria (IS)	4	0	2	0.0106169	0.0107613	-13.148	0.00373318	0.00360163	11.4355
Bacteria (IS)	4	0	2	0.0107261	0.010872	-2.99382	0.00378287	0.00364958	24.8998
Bacteria (IS)	4	0	2	0.0106065	0.0107507	-14.1152	0.00363277	0.00350476	-15.7679
Bacteria (IS)	4	0	2	0.0104274	0.0105693	-30.7563	0.00376173	0.00362918	19.1708
Bacteria (IS)	4	0	2	0.0105382	0.0106816	-20.4573	0.00351408	0.00339026	-47.9249
Bacteria (IS)	4	0	2	0.0106627	0.0108077	-8.89037	0.00368362	0.00355383	-1.98987
Bacteria (IS)	4	0	2	0.010632	0.0107766	-11.7464	0.00362421	0.0034965	-18.0881
Bacteria (IS)	4	0	2	0.0107655	0.0109119	0.665808	0.00384227	0.00370689	40.9935
Bacteria (IS)	4	0	2	0.0104592	0.0106015	-27.801	0.00380793	0.00367376	31.6898
Bacteria (IS)	4	0	2	0.0107258	0.0108717	-3.02269	0.00372009	0.00358901	7.89069
Bacteria (IS)	4	0	2	0.0104213	0.010563	-31.3295	0.00371671	0.00358575	6.97364
Bacteria (IS)	4	0	2	0.0104811	0.0106236	-25.7725	0.00365138	0.00352272	-10.7267
Bacteria (IS)	4	0	2	0.0105688	0.0107126	-17.6164	0.00339385	0.00327427	-80.4979
Bacteria (IS)	4	0	2	0.0104825	0.0106251	-25.6395	0.00392905	0.00379061	64.505
Bacteria (IS)	4	0	2	0.010652	0.0107969	-9.88187	0.00368394	0.00355413	-1.90542
Bacteria (IS)	4	0	2	0.0108014	0.0109483	4.00259	0.00352743	0.00340314	-44.3068
Bacteria (IS)	4	0	2	0.0110466	0.0111969	26.795	0.0036493	0.00352071	-11.2895
Bacteria (IS)	4	0	2	0.0109339	0.0110826	16.3166	0.00350458	0.00338109	-50.4995
Bacteria (IS)	4	0	2	0.0105894	0.0107334	-15.7053	0.00377465	0.00364165	22.6732
Bacteria (IS)	4	0	2	0.0108354	0.0109828	7.1614	0.00369379	0.00356364	0.76495
Bacteria (IS)	4	0	2	0.010793	0.0109398	3.2218	0.00370426	0.00357374	3.60248
Bacteria (IS)	4	0	2	0.0103224	0.0104628	-40.5173	0.00389334	0.00375615	54.8281
Bacteria (IS)	4	0	2	0.0103565	0.0104974	-37.3478	0.00368157	0.00355184	-2.54728
Bacteria (IS)	4	0	2	0.0107276	0.0108736	-2.85251	0.00367981	0.00355015	-3.02256
Bacteria (IS)	4	0	2	0.0105926	0.0107367	-15.4001	0.00374911	0.00361701	15.7534
Bacteria (IS)	4	0	2	0.0107706	0.0109171	1.14095	0.00379878	0.00366493	29.2102
Bacteria (IS)	4	0	2	0.0105937	0.0107378	-15.3042	0.00381103	0.00367674	32.528
Bacteria (IS)	4	0	2	0.0108259	0.0109731	6.27765	0.00338367	0.00326444	-83.2574
Bacteria (IS)	4	0	2	0.0105651	0.0107088	-17.9629	0.00384098	0.00370564	40.6422
Bacteria (IS)	4	0	2	0.0107433	0.0108895	-1.39219	0.00380108	0.00366715	29.8334
Bacteria (IS)	4	0	2	0.010586	0.01073	-16.0164	0.00388577	0.00374885	52.7767
Bacteria (IS)	4	0	2	0.0106712	0.0108164	-8.09763	0.00347022	0.00334794	-59.8078
Bacteria (IS)	4	0	2	0.0105461	0.0106895	-19.7312	0.00352712	0.00340284	-44.3917
Bacteria (IS)	4	0	2	0.0108158	0.0109629	5.34481	0.00388909	0.00375205	53.6774
Bacteria (IS)	4	0	2	0.010736	0.010882	-2.07975	0.00371147	0.00358069	5.55447
Bacteria (IS)	4	0	2	0.010273	0.0104128	-45.1089	0.00344386	0.00332251	-66.9488
Bacteria (IS)	4	0	2	0.0107048	0.0108504	-4.97438	0.00376166	0.00362911	19.1527
Bacteria (IS)	4	0	2	0.010519	0.010662	-22.2497	0.00357806	0.00345198	-30.5917
Bacteria (IS)	4	0	2	0.0107494	0.0108956	-0.833644	0.00382632	0.0036915	36.6713
Bacteria (IS)	4	0	2	0.0105391	0.0106825	-20.376	0.00334807	0.0032301	-92.9024
Bacteria (IS)	4	0	2	0.0106534	0.0107983	-9.75212	0.00380144	0.00366749	29.9309
Bacteria (IS)	4	0	2	0.0106427	0.0107875	-10.7446	0.00366871	0.00353943	-6.03164
Bacteria (IS)	4	0	2	0.0108516	0.0109992	8.66834	0.00375812	0.0036257	18.1929
Bacteria (IS)	4	0	2	0.0107891	0.0109359	2.86305	0.00369894	0.00356861	2.16067
Bacteria (IS)	4	0	2	0.0107695	0.010916	1.03481	0.00380182	0.00366786	30.0338
Bacteria (IS)	4	0	2	0.0108144	0.0109616	5.21645	0.00368338	0.00355359	-2.05576
Bacteria (IS)	4	0	2	0.0106419	0.0107867	-10.8207	0.00372524	0.00359398	9.28643
Bacteria (IS)	4	0	2	0.0108939	0.0110421	12.606	0.0039428	0.00380387	68.2281
Bacteria (IS)	4	0	2	0.0110696	0.0112202	28.9314	0.00371046	0.00357972	5.28179
Bacteria (IS)	4	0	2	0.0106957	0.0108412	-5.82426	0.00366018	0.00353121	-8.3411
Bacteria (IS)	4	0	2	0.01089	0.0110381	12.2356	0.00367747	0.00354789	-3.65677
Bacteria (IS)	4	0	2	0.0108403	0.0109877	7.61647	0.00382071	0.00368609	35.1518
Bacteria (IS)	4	0	2	0.0108179	0.010965	5.53558	0.00379826	0.00366442	29.0688
Bacteria (IS)	4	0	2	0.0107748	0.0109214	1.53131	0.00375941	0.00362695	18.544
Bacteria (IS)	4	0	2	0.0109692	0.0111184	19.5993	0.0039026	0.00376509	57.3377
Bacteria (IS)	4	0	2	0.0107996	0.0109465	3.83333	0.00353945	0.00341473	-41.0521
Bacteria (IS)	4	0	2	0.010852	0.0109997	8.71095	0.0037587	0.00362626	18.3503
Bacteria (IS)	4	0	2	0.0108584	0.0110061	9.30587	0.00383769	0.00370247	39.7525
Bacteria (IS)	4	0	2	0.0107405	0.0108865	-1.66157	0.00374065	0.00360885	13.4613
Bacteria (IS)	4	0	2	0.0108224	0.0109696	5.95237	0.00387082	0.00373443	48.7269
Bacteria (IS)	4	0	2	0.0109418	0.0110907	17.0555	0.0037665	0.00363378	20.4627
Bacteria (IS)	4	0	2	0.0109686	0.0111178	19.5414	0.00373452	0.00360293	11.8003
Bacteria (IS)	4	0	2	0.0108005	0.0109474	3.91831	0.00376571	0.00363302	20.2506
Bacteria (IS)	4	0	2	0.0108905	0.0110386	12.2831	0.0037132	0.00358236	6.02357
Bacteria (IS)	4	0	2	0.0108062	0.0109532	4.45156	0.00362551	0.00349776	-17.7354
Bacteria (IS)	4	0	2	0.0107738	0.0109203	1.43552	0.00373934	0.00360758	13.106
Bacteria (IS)	4	0	2	0.0107398	0.0108859	-1.71847	0.00392617	0.00378782	63.7229
Bacteria (IS)	4	0	2	0.0106451	0.0107899	-10.5208	0.00391027	0.00377249	59.4162
Bacteria (IS)	4	0	2	0.0107979	0.0109448	3.67985	0.00382421	0.00368946	36.0997
Bacteria (IS)	4	0	2	0.0107898	0.0109366	2.92912	0.00372609	0.00359479	9.51474
Bacteria (IS)	4	0	2	0.0106544	0.0107993	-9.66278	0.00361287	0.00348556	-21.1599
Bacteria (IS)	4	0	2	0.0107967	0.0109436	3.56678	0.00389137	0.00375425	54.2955
Bacteria (IS)	4	0	2	0.0105707	0.0107144	-17.4436	0.00357305	0.00344715	-31.947
Bacteria (IS)	4	0	2	0.0106228	0.0107673	-12.5947	0.00381942	0.00368484	34.8011
Bacteria (IS)	4	0	2	0.0106804	0.0108256	-7.24634	0.00367783	0.00354824	-3.5599
Bacteria (IS)	4	0	2	0.0107873	0.010934	2.69096	0.00383609	0.00370092	39.3174
Bacteria (IS)	4	0	2	0.0108894	0.0110375	12.1793	0.00358013	0.00345398	-30.0288
Bacteria (IS)	4	0	2	0.0108824	0.0110304	11.5301	0.00374665	0.00361463	15.0866
Bacteria (IS)	4	0	2	0.011009	0.0111587	23.2985	0.00376543	0.00363275	20.1747
Bacteria (IS)	4	0	2	0.0108078	0.0109548	4.59499	0.00362623	0.00349846	-17.5391
Bacteria (IS)	4	0	2	0.0106251	0.0107696	-12.3862	0.00370264	0.00357217	3.16144
Bacteria (IS)	4	0	2	0.0107791	0.0109257	1.93088	0.00376098	0.00362846	18.9693
Bacteria (IS)	4	0	2	0.0109138	0.0110623	14.456	0.00362968	0.00350178	-16.6048
Bacteria (IS)	4	0	2	0.0107496	0.0108959	-0.808174	0.00366252	0.00353347	-7.70673
Bacteria (IS)	4	0	2	0.0106398	0.0107846	-11.0131	0.00382207	0.00368739	35.5191
Bacteria (IS)	4	0	2	0.0108674	0.0110152	10.1364	0.00349042	0.00336743	-54.3354
Bacteria (IS)	4	0	2	0.0110229	0.0111728	24.5931	0.00375095	0.00361878	16.2505
Bacteria (IS)	4	0	2	0.0107541	0.0109004	-0.394796	0.00390663	0.00376897	58.4289
Bacteria (IS)	4	0	2	0.0107153	0.010861	-4.00306	0.00372807	0.00359671	10.0517
Bacteria (IS)	4	0	2	0.0107989	0.0109458	3.77311	0.00384852	0.00371291	42.6845
Bacteria (IS)	4	0	2	0.0107113	0.010857	-4.36902	0.00371918	0.00358813	7.64273
Bacteria (IS)	4	0	2	0.0108423	0.0109898	7.80618	0.00386738	0.00373111	47.7945
Bacteria (IS)	4	0	2	0.0107268	0.0108727	-2.9346	0.00377668	0.0036436	23.221
Bacteria (IS)	4	0	2	0.0108012	0.0109481	3.98202	0.0037233	0.00359211	8.76053
Bacteria (IS)	4	0	2	0.010754	0.0109003	-0.402888	0.00384238	0.00370699	41.023
Bacteria (IS)	4	0	2	0.010823	0.0109703	6.0152	0.0038174	0.00368289	34.2543
Bacteria (IS)	4	0	2	0.0108268	0.0109741	6.36854	0.00393919	0.00380039	67.251
Bacteria (IS)	4	0	2	0.010815	0.0109621	5.26975	0.00357164	0.00344579	-32.3295
Bacteria (IS)	4	0	2	0.0106367	0.0107814	-11.3024	0.00355928	0.00343387	-35.6782
Bacteria (IS)	4	0	2	0.0106963	0.0108418	-5.76593	0.00369128	0.00356122	0.0850737
Bacteria (IS)	4	0	2	0.0106937	0.0108392	-6.00332	0.00385152	0.00371581	43.4987
Bacteria (IS)	4	0	2	0.010709	0.0108547	-4.58341	0.00391221	0.00377436	59.9414
Bacteria (IS)	4	0	2	0.0106924	0.0108378	-6.1317	0.00376938	0.00363656	21.2432
Bacteria (IS)	4	0	2	0.0107527	0.010899	-0.521219	0.00378853	0.00365504	26.4323
Bacteria (IS)	4	0	2	0.0106607	0.0108057	-9.07127	0.00375877	0.00362632	18.3693
Bacteria (IS)	4	0	2	0.0106901	0.0108356	-6.33823	0.00373075	0.00359929	10.7776
Bacteria (IS)	4	0	2	0.0105061	0.010649	-23.4465	0.00361377	0.00348644	-20.9145
Bacteria (IS)	4	0	2	0.0106091	0.0107534	-13.8716	0.00380138	0.00366743	29.9136
Bacteria (IS)	4	0	2	0.0107522	0.0108985	-0.56654	0.00393052	0.00379203	64.9028
Bacteria (IS)	4	0	2	0.0106434	0.0107882	-10.6796	0.00371135	0.00358058	5.52251
Bacteria (IS)	4	0	2	0.0109193	0.0110679	14.9651	0.00369935	0.003569	2.27159
Bacteria (IS)	4	0	2	0.0108629	0.0110107	9.72	0.00369564	0.00356542	1.26541
Bacteria (IS)	4	0	2	0.0107814	0.0109281	2.14609	0.00377505	0.00364203	22.7801
Bacteria (IS)	4	0	2	0.0107378	0.0108838	-1.91245	0.00366492	0.00353579	-7.05597
Bacteria (IS)	4	0	2	0.0106854	0.0108307	-6.7806	0.00374909	0.00361699	15.7472
Bacteria (IS)	4	0	2	0.0108451	0.0109926	8.06426	0.00384087	0.00370554	40.6139
Bacteria (IS)	4	0	2	0.0106143	0.0107587	-13.3837	0.00376777	0.003635	20.8069
Bacteria (IS)	4	0	2	0.0108	0.0109469	3.87066	0.0037329	0.00360137	11.3607
Bacteria (IS)	4	0	2	0.0105598	0.0107035	-18.4513	0.00372223	0.00359108	8.47034
Bacteria (IS)	4	0	2	0.0108266	0.0109739	6.3488	0.00377444	0.00364145	22.6163
Bacteria (IS)	4	0	2	0.0108375	0.0109849	7.36049	0.00372796	0.0035966	10.0212
Bacteria (IS)	4	0	2	0.0108435	0.010991	7.91856	0.00384685	0.0037113	42.2321
Bacteria (IS)	4	0	2	0.0108082	0.0109552	4.6359	0.0036819	0.00355217	-2.45605
Bacteria (IS)	4	0	2	0.0107892	0.0109359	2.8656	0.00376074	0.00362822	18.9025
Bacteria (IS)	4	0	2	0.0108026	0.0109495	4.11471	0.00352122	0.00339714	-45.9907
Bacteria (IS)	4	0	2	0.0107156	0.0108614	-3.96778	0.00354207	0.00341727	-40.3399
Bacteria (IS)	4	0	2	0.0107356	0.0108816	-2.11303	0.00368733	0.0035574	-0.98536
Bacteria (IS)	4	0	2	0.0107285	0.0108744	-2.77202	0.00382858	0.00369367	37.282
Bacteria (IS)	4	0	2	0.0105502	0.0106937	-19.3444	0.00386192	0.00372584	46.3153
Bacteria (IS)	4	0	2	0.0106079	0.0107522	-13.9799	0.00359744	0.00347068	-25.3397
Bacteria (IS)	4	0	2	0.0107352	0.0108813	-2.14732	0.00358539	0.00345906	-28.6034
Bacteria (IS)	4	0	2	0.0108735	0.0110214	10.7018	0.00367415	0.00354469	-4.55527
Bacteria (IS)	4	0	2	0.0106182	0.0107626	-13.0249	0.00361298	0.00348567	-21.13
Bacteria (IS)	4	0	2	0.0106048	0.0107491	-14.2674	0.00367884	0.00354921	-3.2869
Bacteria (IS)	4	0	2	0.0106961	0.0108416	-5.7821	0.00367798	0.00354838	-3.51988
Bacteria (IS)	4	0	2	0.0105906	0.0107347	-15.5872	0.00370517	0.00357462	3.84853
Bacteria (IS)	4	0	2	0.0107966	0.0109435	3.5603	0.0036548	0.00352602	-9.79831
Bacteria (IS)	4	0	2	0.0108374	0.0109848	7.34974	0.00375138	0.0036192	16.3678
Bacteria (IS)	4	0	2	0.0105409	0.0106842	-20.2137	0.0037586	0.00362616	18.3224
Bacteria (IS)	4	0	2	0.0108164	0.0109635	5.39461	0.00335532	0.00323709	-90.9383
Bacteria (IS)	4	0	2	0.0106206	0.0107651	-12.8021	0.00366072	0.00353173	-8.19555
Bacteria (IS)	4	0	2	0.0105208	0.0106639	-22.0815	0.00362718	0.00349937	-17.2817
Bacteria (IS)	4	0	2	0.0108538	0.0110015	8.87808	0.00363268	0.00350468	-15.7921
Bacteria (IS)	4	0	2	0.0107878	0.0109345	2.73796	0.00375734	0.00362495	17.983
Bacteria (IS)	4	0	2	0.010719	0.0108648	-3.65818	0.00398988	0.00384929	80.9836
Bacteria (IS)	4	0	2	0.0105099	0.0106528	-23.094	0.00377868	0.00364553	23.7632
Cyanobacteria	1	0	1	0.0109937	0.0110522	2.96847	0.0035623	0.003415	-43.6233
Cyanobacteria	1	0	1	0.0109064	0.0109645	-4.99818	0.00381049	0.00365293	23.0095
Cyanobacteria	1	0	1	0.0110902	0.0111492	11.7689	0.00377413	0.00361807	13.248
Cyanobacteria	1	0	1	0.0108184	0.010876	-13.0219	0.00378056	0.00362424	14.9742
Cyanobacteria	1	0	1	0.010935	0.0109932	-2.3876	0.00366793	0.00351626	-15.2639
Cyanobacteria	1	0	1	0.0112107	0.0112704	22.7655	0.00363434	0.00348406	-24.2825
Cyanobacteria	1	0	1	0.0109769	0.0110353	1.43463	0.00361511	0.00346563	-29.4448
Cyanobacteria	1	0	1	0.0110099	0.0110686	4.44838	0.00372233	0.00356841	-0.659416
Cyanobacteria	1	0	1	0.0107816	0.010839	-16.3784	0.00363017	0.00348007	-25.3998
Cyanobacteria	1	0	1	0.0110985	0.0111576	12.5315	0.00365146	0.00350047	-19.6854
Cyanobacteria	1	0	1	0.0109688	0.0110272	0.695774	0.00358551	0.00343725	-37.3913
Cyanobacteria	1	0	1	0.0108283	0.0108859	-12.1242	0.00359816	0.00344938	-33.995
Cyanobacteria	1	0	1	0.0110274	0.0110861	6.04177	0.00383545	0.00367686	29.7116
Cyanobacteria	1	0	1	0.0111682	0.0112277	18.8888	0.00372353	0.00356957	-0.335913
Cyanobacteria	1	0	1	0.0110992	0.0111583	12.5891	0.00384405	0.0036851	32.0183
Cyanobacteria	1	0	1	0.010981	0.0110395	1.81386	0.00375279	0.00359761	7.51903
Cyanobacteria	1	0	1	0.0109972	0.0110557	3.28618	0.00370111	0.00354807	-6.35483
Cyanobacteria	1	0	1	0.0111983	0.0112579	21.6322	0.00366055	0.00350919	-17.2453
Cyanobacteria	1	0	1	0.0111329	0.0111922	15.6658	0.00380064	0.00364348	20.3642
Cyanobacteria	1	0	1	0.0107965	0.010854	-15.0239	0.00371126	0.0035578	-3.63175
Cyanobacteria	1	0	1	0.0108859	0.0109438	-6.87041	0.00375125	0.00359614	7.10518
Cyanobacteria	1	0	1	0.0108623	0.0109201	-9.02301	0.00384165	0.0036828	31.3757
Cyanobacteria	1	0	1	0.0108691	0.0109269	-8.40268	0.00382206	0.00366402	26.1148
Cyanobacteria	1	0	1	0.0108208	0.0108784	-12.8101	0.00369699	0.00354412	-7.46188
Cyanobacteria	1	0	1	0.0110296	0.0110883	6.24154	0.00372143	0.00356755	-0.900298
Cyanobacteria	1	0	1	0.0110745	0.0111335	10.341	0.0037395	0.00358488	3.95224
Cyanobacteria	1	0	1	0.0110902	0.0111492	11.7703	0.00382866	0.00367035	27.8876
Cyanobacteria	1	0	1	0.0109093	0.0109673	-4.73545	0.00384629	0.00368725	32.6204
Cyanobacteria	1	0	1	0.0110026	0.0110612	3.78084	0.00373966	0.00358502	3.99306
Cyanobacteria	1	0	1	0.0111601	0.0112196	18.1527	0.00375373	0.00359852	7.7716
Cyanobacteria	1	0	1	0.0109894	0.0110479	2.57869	0.0038336	0.00367509	29.2152
Cyanobacteria	1	0	1	0.0108232	0.0108808	-12.5904	0.0038769	0.00371659	40.8397
Cyanobacteria	1	0	1	0.0109853	0.0110438	2.20285	0.003787	0.00363041	16.7038
Cyanobacteria	1	0	1	0.0108815	0.0109394	-7.26851	0.0037372	0.00358267	3.33466
Cyanobacteria	1	0	1	0.0109345	0.0109927	-2.43591	0.00370437	0.0035512	-5.47931
Cyanobacteria	1	0	1	0.0108794	0.0109373	-7.45902	0.00385066	0.00369143	33.7935
Cyanobacteria	1	0	1	0.0111336	0.0111929	15.7312	0.00377296	0.00361695	12.9328
Cyanobacteria	1	0	1	0.010911	0.0109691	-4.58066	0.00364605	0.00349529	-21.1367
Cyanobacteria	1	0	1	0.0108699	0.0109278	-8.32189	0.00370737	0.00355407	-4.67633
Cyanobacteria	1	0	1	0.0112404	0.0113003	25.4765	0.00367738	0.00352532	-12.7264
Cyanobacteria	1	0	1	0.0109362	0.0109944	-2.27627	0.00376197	0.00360641	9.98294
Cyanobacteria	1	0	1	0.0109414	0.0109996	-1.80577	0.00371003	0.00355662	-3.96082
Cyanobacteria	1	0	1	0.010969	0.0110274	0.713276	0.00355284	0.00340593	-46.1627
Cyanobacteria	1	0	1	0.0111445	0.0112038	16.7229	0.00362289	0.00347308	-27.3559
Cyanobacteria	1	0	1	0.0110134	0.0110721	4.76851	0.00361738	0.0034678	-28.8358
Cyanobacteria	1	0	1	0.0109915	0.0110501	2.77198	0.0037888	0.00363213	17.1865
Cyanobacteria	1	0	1	0.0107616	0.0108189	-18.2031	0.00379465	0.00363775	18.7584
Cyanobacteria	1	0	1	0.0108026	0.0108602	-14.4621	0.00373203	0.00357772	1.94677
Cyanobacteria	1	0	1	0.0108422	0.0108999	-10.8546	0.00357056	0.00342292	-41.4047
Cyanobacteria	1	0	1	0.011029	0.0110877	6.18785	0.00370498	0.00355178	-5.31765
Cyanobacteria	1	0	1	0.0110236	0.0110823	5.69852	0.00361485	0.00346538	-29.5145
Cyanobacteria	1	0	1	0.0109201	0.0109783	-3.74614	0.00380719	0.00364977	22.1248
Cyanobacteria	1	0	1	0.0110569	0.0111158	8.73438	0.00361025	0.00346097	-30.7485
Cyanobacteria	1	0	1	0.0111127	0.0111719	13.8269	0.00374238	0.00358763	4.72384
Cyanobacteria	1	0	1	0.010853	0.0109108	-9.86511	0.00367269	0.00352082	-13.9864
Cyanobacteria	1	0	1	0.0109358	0.010994	-2.31266	0.00386301	0.00370328	37.1101
Cyanobacteria	1	0	1	0.0112255	0.0112853	24.1196	0.00368215	0.00352989	-11.447
Cyanobacteria	1	0	1	0.0110559	0.0111148	8.64405	0.00365904	0.00350774	-17.6501
Cyanobacteria	1	0	1	0.011128	0.0111872	15.217	0.00381861	0.00366071	25.1894
Cyanobacteria	1	0	1	0.0107892	0.0108466	-15.6894	0.00365694	0.00350573	-18.2141
Cyanobacteria	1	0	1	0.0109102	0.0109683	-4.65101	0.00375665	0.00360132	8.55588
Cyanobacteria	1	0	1	0.0107766	0.010834	-16.8351	0.00365172	0.00350073	-19.6145
Cyanobacteria	1	0	1	0.0109951	0.0110537	3.09803	0.00367979	0.00352763	-12.0793
Cyanobacteria	2	0	1	0.010813	0.0108706	-13.5177	0.00359508	0.00344643	-34.8218
Cyanobacteria	2	0	1	0.0108731	0.010931	-8.03201	0.00369926	0.0035463	-6.85268
Cyanobacteria	2	0	1	0.010701	0.010758	-23.7311	0.00372942	0.00357521	1.24441
Cyanobacteria	2	0	1	0.0108728	0.0109307	-8.06054	0.00353576	0.00338956	-50.7477
Cyanobacteria	2	0	1	0.0109581	0.0110164	-0.282467	0.00386362	0.00370386	37.2725
Cyanobacteria	2	0	1	0.0109334	0.0109916	-2.53362	0.00354358	0.00339706	-48.6471
Cyanobacteria	2	0	1	0.0108926	0.0109506	-6.2525	0.00371963	0.00356583	-1.38327
Cyanobacteria	2	0	1	0.0110847	0.0111438	11.2746	0.00382304	0.00366496	26.3797
Cyanobacteria	2	0	1	0.0112663	0.0113263	27.8388	0.00374545	0.00359057	5.54734
Cyanobacteria	2	0	1	0.0109556	0.0110139	-0.508271	0.00361747	0.00346789	-28.8105
Cyanobacteria	2	0	1	0.0110417	0.0111005	7.34505	0.00375239	0.00359723	7.41087
Cyanobacteria	2	0	1	0.0110592	0.011118	8.93993	0.003809	0.0036515	22.6103
Cyanobacteria	2	0	1	0.0113616	0.0114221	36.5327	0.00377464	0.00361856	13.3841
Cyanobacteria	2	0	1	0.0109268	0.010985	-3.1372	0.0038488	0.00368966	33.2958
Cyanobacteria	2	0	1	0.0108442	0.010902	-10.6671	0.00386613	0.00370627	37.9483
Cyanobacteria	2	0	1	0.0112889	0.011349	29.898	0.00365717	0.00350594	-18.1532
Cyanobacteria	2	0	1	0.011263	0.011323	27.537	0.00377123	0.00361529	12.4703
Cyanobacteria	2	0	1	0.0110159	0.0110746	4.99356	0.00363609	0.00348574	-23.8121
Cyanobacteria	2	0	1	0.0108516	0.0109094	-9.99179	0.00384421	0.00368525	32.0618
Cyanobacteria	2	0	1	0.0109973	0.0110559	3.29864	0.00362	0.00347031	-28.1317
Cyanobacteria	2	0	1	0.0109212	0.0109794	-3.64285	0.00373799	0.00358342	3.5447
Cyanobacteria	2	0	1	0.0107403	0.0107975	-20.1494	0.00376097	0.00360546	9.71529
Cyanobacteria	2	0	1	0.0108191	0.0108768	-12.9565	0.00368517	0.00353279	-10.6361
Cyanobacteria	2	0	1	0.0109192	0.0109773	-3.83026	0.0037274	0.00357327	0.702526
Cyanobacteria	2	0	1	0.0108517	0.0109095	-9.98722	0.00377145	0.0036155	12.5274
Cyanobacteria	2	0	1	0.0109495	0.0110078	-1.06056	0.00367914	0.00352701	-12.2529
Cyanobacteria	2	0	1	0.0107852	0.0108426	-16.0564	0.00364551	0.00349477	-21.2827
Cyanobacteria	2	0	1	0.0109695	0.0110279	0.760553	0.00352584	0.00338005	-53.4101
Cyanobacteria	2	0	1	0.010998	0.0110566	3.36408	0.00365243	0.0035014	-19.4247
Cyanobacteria	2	0	1	0.0107501	0.0108074	-19.2532	0.00372146	0.00356758	-0.891848
Cyanobacteria	2	0	1	0.0108613	0.0109191	-9.11133	0.0038026	0.00364537	20.8927
Cyanobacteria	2	0	1	0.0110903	0.0111494	11.7818	0.00357907	0.00343108	-39.1191
Cyanobacteria	2	0	1	0.0108096	0.0108672	-13.8265	0.00361785	0.00346825	-28.7099
Cyanobacteria	2	0	1	0.0108373	0.010895	-11.3006	0.00363682	0.00348644	-23.6169
Cyanobacteria	2	0	1	0.0112431	0.011303	25.7246	0.00377524	0.00361914	13.547
Cyanobacteria	2	0	1	0.0109729	0.0110313	1.06927	0.00364351	0.00349285	-21.8201
Cyanobacteria	2	0	1	0.0108112	0.0108687	-13.6843	0.00374124	0.00358654	4.41851
Cyanobacteria	2	0	1	0.0111125	0.0111717	13.8064	0.00352301	0.00337734	-54.1706
Cyanobacteria	2	0	1	0.0109391	0.0109973	-2.01595	0.00367494	0.00352298	-13.3817
Cyanobacteria	2	0	1	0.0110447	0.0111035	7.61745	0.00381296	0.0036553	23.673
Cyanobacteria	2	0	1	0.01086	0.0109179	-9.22627	0.00360887	0.00345964	-31.1196
Cyanobacteria	2	0	1	0.0107339	0.010791	-20.7362	0.00388866	0.00372787	43.9963
Cyanobacteria	2	0	1	0.0111582	0.0112176	17.9722	0.00372656	0.00357247	0.476865
Cyanobacteria	2	0	1	0.0111246	0.0111838	14.9085	0.00374612	0.00359122	5.72938
Cyanobacteria	2	0	1	0.0109587	0.011017	-0.227854	0.00376373	0.0036081	10.4563
Cyanobacteria	2	0	1	0.0108776	0.0109355	-7.62284	0.00373016	0.00357592	1.44345
Cyanobacteria	2	0	1	0.0110069	0.0110655	4.17231	0.00365551	0.00350436	-18.5985
Cyanobacteria	2	0	1	0.0107821	0.0108395	-16.3396	0.0036962	0.00354337	-7.673
Cyanobacteria	2	0	1	0.0110118	0.0110704	4.6175	0.00371793	0.0035642	-1.83975
Cyanobacteria	2	0	1	0.0110403	0.0110991	7.22138	0.00360541	0.00345633	-32.0477
Cyanobacteria	2	0	1	0.0107873	0.0108448	-15.8594	0.00362021	0.00347052	-28.074
Cyanobacteria	2	0	1	0.0109958	0.0110543	3.15962	0.0036315	0.00348134	-25.0446
Cyanobacteria	2	0	1	0.0108486	0.0109064	-10.2686	0.00392374	0.00376149	53.4134
Cyanobacteria	2	0	1	0.0109729	0.0110313	1.06961	0.00363349	0.00348325	-24.5094
Cyanobacteria	2	0	1	0.0110863	0.0111453	11.4146	0.00374421	0.00358939	5.21536
Cyanobacteria	2	0	1	0.0111265	0.0111858	15.0847	0.00377407	0.00361801	13.2307
Cyanobacteria	2	0	1	0.0109086	0.0109666	-4.79922	0.00389959	0.00373835	46.9311
Cyanobacteria	2	0	1	0.0110462	0.011105	7.75622	0.00366955	0.00351781	-14.8299
Cyanobacteria	2	0	1	0.0108079	0.0108655	-13.9821	0.00397421	0.00380988	66.9631
Cyanobacteria	2	0	1	0.0108203	0.0108779	-12.8536	0.00365891	0.00350761	-17.686
Cyanobacteria	2	0	1	0.0110453	0.0111041	7.67331	0.00364047	0.00348994	-22.6359
Cyanobacteria	2	0	1	0.0108006	0.0108581	-14.6471	0.00373439	0.00357997	2.57869
Cyanobacteria	2	0	1	0.0111912	0.0112508	20.9908	0.0038265	0.00366827	27.3072
Cyanobacteria	2	0	1	0.0107525	0.0108097	-19.0403	0.00371312	0.00355958	-3.13198
Cyanobacteria	2	0	1	0.0107631	0.0108204	-18.0739	0.003734	0.0035796	2.4754
Cyanobacteria	2	0	1	0.0107512	0.0108085	-19.1515	0.00353014	0.00338417	-52.2559
Cyanobacteria	2	0	1	0.0108989	0.0109569	-5.68465	0.00387789	0.00371754	41.1042
Cyanobacteria	2	0	1	0.0109671	0.0110255	0.545938	0.00375198	0.00359683	7.30069
Cyanobacteria	2	0	1	0.0112413	0.0113012	25.5569	0.00373873	0.00358413	3.7434
Cyanobacteria	2	0	1	0.0106927	0.0107496	-24.4922	0.00366865	0.00351695	-15.0711
Cyanobacteria	2	0	1	0.0109219	0.0109801	-3.58127	0.00381767	0.00365981	24.9374
Cyanobacteria	2	0	1	0.0108348	0.0108925	-11.5294	0.00390536	0.00374388	48.4798
Cyanobacteria	2	0	1	0.0110418	0.0111006	7.35605	0.00377314	0.00361712	12.9813
Cyanobacteria	2	0	1	0.0108699	0.0109277	-8.32907	0.00385067	0.00369145	33.7973
Cyanobacteria	2	0	1	0.0109811	0.0110396	1.82309	0.00401146	0.00384559	76.9649
Cyanobacteria	2	0	1	0.0109851	0.0110436	2.18695	0.00377939	0.00362311	14.6597
Cyanobacteria	2	0	1	0.0110143	0.011073	4.85106	0.00391942	0.00375735	52.2531
Cyanobacteria	2	0	1	0.0107992	0.0108567	-14.7803	0.00369743	0.00354454	-7.34346
Cyanobacteria	2	0	1	0.0109666	0.011025	0.495595	0.00364572	0.00349497	-21.2262
Cyanobacteria (IS)	1	0	1	0.0108601	0.0109179	-7.48716	0.00374822	0.00359323	-3.85451
Cyanobacteria (IS)	1	0	1	0.0109588	0.0110172	1.5339	0.00373056	0.0035763	-8.54764
Cyanobacteria (IS)	1	0	1	0.0108378	0.0108955	-9.52351	0.00372891	0.00357473	-8.98503
Cyanobacteria (IS)	1	0	1	0.0109573	0.0110157	1.39786	0.00364197	0.00349138	-32.0909
Cyanobacteria (IS)	1	0	1	0.0109414	0.0109997	-0.0562695	0.00366763	0.00351597	-25.2731
Cyanobacteria (IS)	1	0	1	0.0107639	0.0108212	-16.2828	0.00368601	0.00353359	-20.3888
Cyanobacteria (IS)	1	0	1	0.0109192	0.0109773	-2.09107	0.00369251	0.00353982	-18.661
Cyanobacteria (IS)	1	0	1	0.0107992	0.0108567	-13.0529	0.00369823	0.00354531	-17.1388
Cyanobacteria (IS)	1	0	1	0.0109554	0.0110137	1.22252	0.00376311	0.00360751	0.103742
Cyanobacteria (IS)	1	0	1	0.0109037	0.0109617	-3.50776	0.00373819	0.00358362	-6.52006
Cyanobacteria (IS)	1	0	1	0.0108305	0.0108882	-10.1916	0.00368239	0.00353012	-21.351
Cyanobacteria (IS)	1	0	1	0.0109332	0.0109915	-0.804427	0.00381066	0.00365309	12.7393
Cyanobacteria (IS)	1	0	1	0.0109308	0.010989	-1.02534	0.00386411	0.00370433	26.9447
Cyanobacteria (IS)	1	0	1	0.0110026	0.0110612	5.53464	0.00378799	0.00363136	6.71602
Cyanobacteria (IS)	1	0	1	0.0109033	0.0109614	-3.53906	0.00371581	0.00356216	-12.4683
Cyanobacteria (IS)	1	0	1	0.011166	0.0112255	20.4723	0.00382407	0.00366594	16.3029
Cyanobacteria (IS)	1	0	1	0.0109122	0.0109703	-2.72962	0.00376145	0.00360592	-0.33794
Cyanobacteria (IS)	1	0	1	0.0109036	0.0109616	-3.5163	0.00381938	0.00366145	15.0577
Cyanobacteria (IS)	1	0	1	0.0109607	0.0110191	1.70865	0.00370189	0.00354882	-16.167
Cyanobacteria (IS)	1	0	1	0.0109618	0.0110202	1.80994	0.0037497	0.00359466	-3.46014
Cyanobacteria (IS)	1	0	1	0.0110618	0.0111207	10.9486	0.00366515	0.0035136	-25.9306
Cyanobacteria (IS)	1	0	1	0.0110721	0.0111311	11.8893	0.00367684	0.00352481	-22.8235
Cyanobacteria (IS)	1	0	1	0.0109508	0.0110091	0.798295	0.00379986	0.00364274	9.87052
Cyanobacteria (IS)	2	0	1	0.0110384	0.0110972	8.80866	0.00370111	0.00354807	-16.3735
Cyanobacteria (IS)	2	0	1	0.0109992	0.0110578	5.22501	0.00397707	0.00381262	56.9665
Cyanobacteria (IS)	2	0	1	0.0110881	0.0111471	13.347	0.00370679	0.00355351	-14.8657
Cyanobacteria (IS)	2	0	1	0.0111331	0.0111924	17.4613	0.00378543	0.00362891	6.03532
Cyanobacteria (IS)	2	0	1	0.0110752	0.0111342	12.1713	0.00375418	0.00359895	-2.27021
Cyanobacteria (IS)	2	0	1	0.0110946	0.0111536	13.9392	0.0037337	0.00357932	-7.71221
Cyanobacteria (IS)	2	0	1	0.0110978	0.0111569	14.2317	0.00377685	0.00362068	3.75554
Cyanobacteria (IS)	2	0	1	0.0110964	0.0111555	14.1097	0.00386995	0.00370993	28.4983
Cyanobacteria (IS)	2	0	1	0.0111611	0.0112205	20.0194	0.00379839	0.00364133	9.47806
Cyanobacteria (IS)	2	0	1	0.010921	0.0109791	-1.92501	0.00379399	0.00363711	8.3106
Cyanobacteria (IS)	2	0	1	0.0110048	0.0110634	5.73764	0.00377003	0.00361414	1.94146
Cyanobacteria (IS)	2	0	1	0.011085	0.0111441	13.0689	0.00377188	0.00361592	2.434
Cyanobacteria (IS)	2	0	1	0.0110106	0.0110693	6.27037	0.00384859	0.00368945	22.8201
Cyanobacteria (IS)	2	0	1	0.0111615	0.0112209	20.0573	0.00380932	0.00365181	12.3842
Cyanobacteria (IS)	2	0	1	0.0109985	0.0110571	5.16362	0.0037049	0.00355171	-15.3668
Cyanobacteria (IS)	2	0	1	0.0111293	0.0111886	17.1154	0.00378	0.0036237	4.59099
Cyanobacteria (IS)	2	0	1	0.0110169	0.0110756	6.84271	0.00381491	0.00365716	13.869
Cyanobacteria (IS)	2	0	1	0.0110954	0.0111545	14.0165	0.00378589	0.00362935	6.15735
Cyanobacteria (IS)	2	0	1	0.0109182	0.0109764	-2.17716	0.0037373	0.00358276	-6.75695
Cyanobacteria (IS)	2	0	1	0.0111022	0.0111613	14.635	0.00376104	0.00360552	-0.446759
Cyanobacteria (IS)	2	0	1	0.0111103	0.0111694	15.3761	0.00379629	0.00363932	8.92085
Cyanobacteria (IS)	2	0	1	0.0111212	0.0111805	16.378	0.00375394	0.00359871	-2.33476
Cyanobacteria (IS)	2	0	1	0.0110872	0.0111462	13.2628	0.00375496	0.0035997	-2.06285
Cyanobacteria (IS)	2	0	1	0.0110122	0.0110708	6.409	0.00386729	0.00370738	27.7907
Cyanobacteria (IS)	2	0	1	0.0110384	0.0110972	8.81126	0.00391022	0.00374853	39.1993
Cyanobacteria (IS)	2	0	1	0.0110571	0.011116	10.5164	0.00373641	0.00358191	-6.99282
Cyanobacteria (IS)	2	0	1	0.010951	0.0110093	0.819714	0.00367505	0.00352309	-23.2993
Cyanobacteria (IS)	2	0	1	0.0110287	0.0110875	7.92467	0.00374847	0.00359347	-3.78928
Cyanobacteria (IS)	2	0	1	0.0110426	0.0111014	9.19041	0.00370958	0.00355619	-14.1234
Cyanobacteria (IS)	2	0	1	0.0109816	0.0110401	3.61662	0.00371671	0.00356303	-12.2277
Cyanobacteria (IS)	2	0	1	0.0110673	0.0111262	11.4478	0.0038048	0.00364747	11.183
Cyanobacteria (IS)	3	0	1	0.0109737	0.0110322	2.89526	0.00381511	0.00365736	13.9223
Cyanobacteria (IS)	3	0	1	0.0110052	0.0110638	5.77202	0.00386727	0.00370737	27.7862
Cyanobacteria (IS)	3	0	1	0.0109743	0.0110327	2.94828	0.00376885	0.00361301	1.62937
Cyanobacteria (IS)	1	0	2	0.0109389	0.0110877	7.94783	0.00374404	0.00361211	1.37904
Cyanobacteria (IS)	1	0	2	0.010951	0.0111	9.05932	0.0038406	0.00370527	27.2066
Cyanobacteria (IS)	1	0	2	0.0109145	0.011063	5.69831	0.0038185	0.00368395	21.2953
Cyanobacteria (IS)	1	0	2	0.0108846	0.0110327	2.94334	0.00382579	0.00369099	23.2458
Cyanobacteria (IS)	1	0	2	0.0108218	0.010969	-2.84735	0.00383817	0.00370293	26.5573
Cyanobacteria (IS)	1	0	2	0.0109915	0.011141	12.7877	0.00376044	0.00362794	5.76656
Cyanobacteria (IS)	1	0	2	0.0108145	0.0109616	-3.51744	0.0038429	0.00370749	27.8217
Cyanobacteria (IS)	1	0	2	0.0110334	0.0111835	16.6566	0.00383131	0.00369631	24.7202
Cyanobacteria (IS)	1	0	2	0.0110586	0.011209	18.9698	0.00383211	0.00369708	24.9355
Cyanobacteria (IS)	1	0	2	0.0110009	0.0111505	13.6567	0.00377695	0.00364386	10.1819
Cyanobacteria (IS)	1	0	2	0.0109561	0.0111051	9.52563	0.00381873	0.00368417	21.3555
Cyanobacteria (IS)	1	0	2	0.0108282	0.0109754	-2.25972	0.00372756	0.00359622	-3.02645
Cyanobacteria (IS)	1	0	2	0.0109926	0.0111421	12.8929	0.00384942	0.00371379	29.566
Cyanobacteria (IS)	1	0	2	0.0108185	0.0109657	-3.14933	0.00366111	0.00353211	-20.8005
Cyanobacteria (IS)	1	0	2	0.0109061	0.0110545	4.92398	0.00374321	0.00361132	1.15882
Cyanobacteria (IS)	2	0	2	0.0103471	0.0104878	-46.5884	0.00357097	0.00344515	-44.9085
Cyanobacteria (IS)	2	0	2	0.0103085	0.0104487	-50.1447	0.00355318	0.00342798	-49.6669
Cyanobacteria (IS)	2	0	2	0.0102319	0.0103711	-57.1976	0.00358669	0.00346031	-40.7035
Cyanobacteria (IS)	2	0	2	0.0103458	0.0104865	-46.7055	0.00366307	0.003534	-20.2767
Cyanobacteria (IS)	2	0	2	0.0106828	0.0108281	-15.6568	0.003739	0.00360726	0.0333653
Cyanobacteria (IS)	2	0	2	0.0106811	0.0108264	-15.8126	0.00382447	0.00368971	22.8913
Cyanobacteria (IS)	2	0	2	0.0106765	0.0108217	-16.2362	0.00363345	0.00350542	-28.1987
Cyanobacteria (IS)	2	0	2	0.0104872	0.0106298	-33.6806	0.00366398	0.00353487	-20.0338
Cyanobacteria (IS)	2	0	2	0.0105962	0.0107404	-23.6298	0.00367048	0.00354114	-18.2953
Cyanobacteria (IS)	3	0	2	0.0107267	0.0108726	-11.6056	0.00373502	0.00360341	-1.03219
Cyanobacteria (IS)	3	0	2	0.0108064	0.0109534	-4.26563	0.00375614	0.00362379	4.61607
Cyanobacteria (IS)	3	0	2	0.0108349	0.0109823	-1.63768	0.00375868	0.00362624	5.2956
Cyanobacteria (IS)	3	0	2	0.0107597	0.010906	-8.56821	0.00379753	0.00366372	15.6853
Cyanobacteria (IS)	3	0	2	0.0109066	0.011055	4.97276	0.00373546	0.00360384	-0.913538
Cyanobacteria (IS)	3	0	2	0.0106966	0.0108421	-14.3775	0.00369275	0.00356263	-12.3392
Cyanobacteria (IS)	3	0	2	0.0107625	0.0109088	-8.31361	0.00376119	0.00362866	5.96594
Cyanobacteria (IS)	3	0	2	0.0108184	0.0109656	-3.15803	0.00368966	0.00355965	-13.1655
Cyanobacteria (IS)	3	0	2	0.010789	0.0109358	-5.8672	0.00374772	0.00361566	2.36369
Cyanobacteria (IS)	3	0	2	0.0107504	0.0108967	-9.42028	0.00359078	0.00346425	-39.6115
Cyanobacteria (IS)	3	0	2	0.0107899	0.0109367	-5.78312	0.0036967	0.00356644	-11.2817
Cyanobacteria (IS)	3	0	2	0.0108058	0.0109528	-4.31986	0.00373776	0.00360606	-0.298998
Cyanobacteria (IS)	4	0	2	0.0106808	0.0108261	-15.8375	0.00382162	0.00368696	22.1298
Cyanobacteria (IS)	4	0	2	0.0106739	0.0108191	-16.4729	0.0038157	0.00368125	20.5473
Cyanobacteria (IS)	4	0	2	0.0108191	0.0109663	-3.09143	0.00380066	0.00366674	16.5241
Cyanobacteria (IS)	4	0	2	0.0107882	0.0109349	-5.94572	0.00371459	0.0035837	-6.49619
Cyanobacteria (IS)	4	0	2	0.0109125	0.011061	5.51486	0.0037301	0.00359866	-2.34865
Cyanobacteria (IS)	4	0	2	0.010865	0.0110128	1.13733	0.003684	0.00355419	-14.6794
Cyanobacteria (IS)	4	0	2	0.010884	0.011032	2.88605	0.00362948	0.00350159	-29.2598
Cyanobacteria (IS)	4	0	2	0.0107867	0.0109334	-6.07936	0.00381445	0.00368004	20.2117
Cyanobacteria (IS)	4	0	2	0.0108254	0.0109727	-2.51265	0.00368261	0.00355285	-15.0489
Cyanobacteria (IS)	4	0	2	0.0108322	0.0109796	-1.88582	0.00369455	0.00356437	-11.8558
Host cell	1	0	1	0.0109407	0.0109989	0.798575	0.00371184	0.00355835	-0.184481
Host cell	1	0	1	0.0109696	0.011028	3.44603	0.00369382	0.00354109	-5.03654
Host cell	1	0	1	0.0109774	0.0110358	4.15689	0.00369873	0.00354578	-3.71613
Host cell	1	0	1	0.0108585	0.0109163	-6.71715	0.00371741	0.0035637	1.31708
Host cell	1	0	1	0.0109346	0.0109928	0.244814	0.00372424	0.00357024	3.15555
Host cell	1	0	1	0.0109281	0.0109863	-0.352342	0.00369828	0.00354535	-3.83723
Host cell	1	0	1	0.010943	0.0110013	1.01371	0.00374345	0.00358866	8.33017
Host cell	1	0	1	0.0108977	0.0109557	-3.135	0.00368439	0.00353205	-7.57664
Host cell	1	0	1	0.0110257	0.0110845	8.58185	0.00369853	0.0035456	-3.76816
Host cell	1	0	1	0.0109682	0.0110266	3.32238	0.00371446	0.00356087	0.523388
Host cell	1	0	1	0.0109809	0.0110393	4.4763	0.00375109	0.00359598	10.3889
Host cell	1	0	1	0.0109424	0.0110007	0.961539	0.00371548	0.00356184	0.79585
Host cell	1	0	1	0.0109624	0.0110208	2.78822	0.00371752	0.0035638	1.34634
Host cell	1	0	1	0.0109575	0.0110159	2.34359	0.00371365	0.00356009	0.303832
Host cell	1	0	1	0.0109136	0.0109717	-1.67447	0.00376473	0.00360906	14.0638
Host cell	1	0	1	0.0109331	0.0109913	0.10472	0.00366526	0.00351371	-12.7294
Host cell	2	0	1	0.0108708	0.0109287	-5.59316	0.00374113	0.00358644	7.70599
Host cell	2	0	1	0.0110149	0.0110736	7.5945	0.00371105	0.0035576	-0.395096
Host cell	2	0	1	0.0109361	0.0109944	0.385646	0.00368933	0.00353678	-6.24617
Host cell	2	0	1	0.0108732	0.0109311	-5.36984	0.00373741	0.00358287	6.70289
Host cell	2	0	1	0.0108099	0.0108675	-11.1629	0.00376357	0.00360795	13.7507
Host cell	2	0	1	0.0109422	0.0110004	0.937573	0.00367164	0.00351982	-11.0118
Host cell	2	0	1	0.0110411	0.0110999	9.98828	0.00369555	0.00354274	-4.57147
Host cell	2	0	1	0.0107446	0.0108018	-17.1398	0.00367795	0.00352587	-9.31133
Host cell (IS)	1	0	1	0.0109367	0.0109949	1.81588	0.00368859	0.00353606	-12.7321
Host cell (IS)	1	0	1	0.010838	0.0108957	-7.22247	0.0037019	0.00354883	-9.16789
Host cell (IS)	1	0	1	0.0109242	0.0109824	0.673119	0.00369661	0.00354376	-10.5842
Host cell (IS)	1	0	1	0.0109461	0.0110044	2.67447	0.00373265	0.00357831	-0.937151
Host cell (IS)	1	0	1	0.0109306	0.0109888	1.2529	0.00365816	0.0035069	-20.8756
Host cell (IS)	1	0	1	0.0109743	0.0110327	5.25807	0.00371858	0.00356482	-4.703
Host cell (IS)	1	0	1	0.010873	0.0109309	-4.01528	0.00369268	0.00353999	-11.635
Host cell (IS)	2	0	1	0.0110211	0.0110798	9.54973	0.00374304	0.00358827	1.84322
Host cell (IS)	2	0	1	0.0110211	0.0110798	9.54545	0.00372048	0.00356664	-4.19454
Host cell (IS)	2	0	1	0.0110691	0.0111281	13.9466	0.00372634	0.00357226	-2.62777
Host cell (IS)	2	0	1	0.0110045	0.0110631	8.02174	0.00371798	0.00356425	-4.86364
Host cell (IS)	2	0	1	0.011142	0.0112013	20.6205	0.00373317	0.00357881	-0.798465
Host cell (IS)	3	0	1	0.0109614	0.0110198	4.07789	0.00372252	0.0035686	-3.64971
Host cell (IS)	3	0	1	0.0110366	0.0110954	10.9675	0.00369381	0.00354108	-11.3327
Host cell (IS)	3	0	1	0.0109242	0.0109823	0.666681	0.00367966	0.00352751	-15.1216
Host cell (IS)	3	0	1	0.0110013	0.0110599	7.73061	0.00370866	0.00355531	-7.35865
Host cell (IS)	1	0	2	0.0109682	0.0111174	12.969	0.00375461	0.00362231	11.3483
Host cell (IS)	1	0	2	0.0109495	0.0110984	11.2453	0.00378127	0.00364804	18.5305
Host cell (IS)	1	0	2	0.010958	0.0111071	12.0345	0.00371223	0.00358143	-0.0672295
Host cell (IS)	1	0	2	0.0109044	0.0110527	7.08134	0.00376767	0.00363491	14.866
Host cell (IS)	1	0	2	0.0108909	0.011039	5.83077	0.00373249	0.00360097	5.38916
Host cell (IS)	1	0	2	0.0109714	0.0111206	13.2659	0.00378252	0.00364924	18.867
Host cell (IS)	1	0	2	0.0109012	0.0110495	6.78353	0.00379467	0.00366096	22.1399
Host cell (IS)	1	0	2	0.0109311	0.0110798	9.54372	0.00377386	0.00364089	16.5346
Host cell (IS)	1	0	2	0.0109026	0.0110509	6.91187	0.00381241	0.00367807	26.9163
Host cell (IS)	1	0	2	0.0109089	0.0110573	7.49342	0.0037701	0.00363725	15.5201
Host cell (IS)	1	0	2	0.0108642	0.011012	3.36899	0.00375076	0.0036186	10.3122
Host cell (IS)	1	0	2	0.0108764	0.0110244	4.49767	0.00374709	0.00361506	9.32296
Host cell (IS)	1	0	2	0.0109299	0.0110786	9.43983	0.00379526	0.00366153	22.298
Host cell (IS)	1	0	2	0.0109622	0.0111113	12.4154	0.00366694	0.00353773	-12.2663
Host cell (IS)	1	0	2	0.0109692	0.0111184	13.0665	0.00382686	0.00369201	30.8083
Host cell (IS)	1	0	2	0.0109112	0.0110596	7.70865	0.00372318	0.00359198	2.88072
Host cell (IS)	1	0	2	0.0109375	0.0110863	10.1391	0.00373539	0.00360377	6.17086
Host cell (IS)	2	0	2	0.0103295	0.01047	-46.0139	0.00356836	0.00344263	-38.8195
Host cell (IS)	2	0	2	0.0101318	0.0102696	-64.2765	0.00346217	0.00334017	-67.4251
Host cell (IS)	2	0	2	0.0105013	0.0106441	-30.1506	0.00362398	0.00349629	-23.8378
Host cell (IS)	2	0	2	0.0105471	0.0106906	-25.9137	0.00372196	0.00359081	2.55324
Host cell (IS)	2	0	2	0.0105133	0.0106563	-29.0369	0.00368911	0.00355912	-6.29467
Host cell (IS)	3	0	2	0.010745	0.0108912	-7.64052	0.00370122	0.0035708	-3.03435
Host cell (IS)	3	0	2	0.0108302	0.0109775	0.228096	0.00375226	0.00362005	10.7157
Host cell (IS)	3	0	2	0.010826	0.0109732	-0.160994	0.00368147	0.00355175	-8.35307
Host cell (IS)	3	0	2	0.0107993	0.0109462	-2.62184	0.00367695	0.00354739	-9.56986
Host cell (IS)	3	0	2	0.0106904	0.0108358	-12.6872	0.00370082	0.00357042	-3.14108
Host cell (IS)	4	0	2	0.010781	0.0109277	-4.31378	0.00376411	0.00363148	13.9068
Host cell (IS)	4	0	2	0.0108091	0.0109561	-1.72144	0.00375757	0.00362517	12.1454
Host cell (IS)	4	0	2	0.01076	0.0109064	-6.25574	0.00377037	0.00363751	15.5922
Host cell (IS)	4	0	2	0.0107894	0.0109362	-3.54084	0.00370401	0.0035735	-2.28074
Host cell (IS)	4	0	2	0.0107709	0.0109174	-5.2533	0.00373851	0.00360677	7.01008
Bacteria	1	6 (dark)	1	0.0110082	0.0111115	13.0209	0.00747532	0.00730561	1036.76
Bacteria	1	6 (dark)	1	0.0114322	0.0115395	52.0327	0.00522595	0.00510731	423.89
Bacteria	1	6 (dark)	1	0.0112249	0.0113303	32.9628	0.00799643	0.00781489	1178.75
Bacteria	1	6 (dark)	1	0.0112861	0.011392	38.5899	0.00616477	0.00602481	679.686
Bacteria	1	6 (dark)	1	0.0112268	0.0113322	33.1336	0.00664082	0.00649006	809.392
Bacteria	1	6 (dark)	1	0.0110657	0.0111695	18.3084	0.00651356	0.00636568	774.718
Bacteria	1	6 (dark)	1	0.0110294	0.0111329	14.9697	0.00513011	0.00501364	397.775
Bacteria	1	6 (dark)	1	0.0107863	0.0108875	-7.40118	0.00537213	0.00525017	463.718
Bacteria	1	6 (dark)	1	0.0106994	0.0107998	-15.4035	0.00365949	0.00357641	-2.91639
Bacteria	1	6 (dark)	1	0.0110051	0.0111084	12.732	0.00415159	0.00405734	131.164
Bacteria	1	6 (dark)	1	0.0114943	0.0116021	57.7451	0.00694995	0.00679216	893.618
Bacteria	2	6 (dark)	1	0.0106952	0.0107956	-15.7874	0.00970674	0.00948637	1644.75
Bacteria	2	6 (dark)	1	0.0112546	0.0113602	35.6895	0.0219843	0.0214852	4989.94
Bacteria	2	6 (dark)	1	0.0105065	0.0106051	-33.1509	0.0036212	0.00353899	-13.3487
Bacteria	2	6 (dark)	1	0.0106561	0.0107561	-19.3823	0.00613426	0.005995	671.373
Bacteria	2	6 (dark)	1	0.0113583	0.0114649	45.2354	0.00858531	0.0083904	1339.2
Bacteria	2	6 (dark)	1	0.0108332	0.0109348	-3.09159	0.00374474	0.00365973	20.3118
Bacteria	2	6 (dark)	1	0.0109147	0.0110172	4.4155	0.00677789	0.00662401	846.74
Bacteria	2	6 (dark)	1	0.0110545	0.0111583	17.2814	0.00727218	0.00710708	981.416
Bacteria	1	6 (dark)	2	0.0115876	0.0116406	61.2556	0.00826801	0.0081214	1264.2
Bacteria	1	6 (dark)	2	0.0111681	0.0112192	22.8355	0.0148621	0.0145985	3069.99
Bacteria	1	6 (dark)	2	0.0115006	0.0115532	53.2835	0.0310592	0.0305085	7505.6
Bacteria	1	6 (dark)	2	0.0112061	0.0112573	26.3126	0.0112993	0.0110989	2094.31
Bacteria	1	6 (dark)	2	0.0113002	0.0113519	34.9342	0.0126619	0.0124374	2467.48
Bacteria	1	6 (dark)	2	0.0109337	0.0109837	1.36416	0.010958	0.0107637	2000.87
Bacteria	1	6 (dark)	2	0.0113294	0.0113812	37.606	0.0110298	0.0108342	2020.51
Bacteria	1	6 (dark)	2	0.0109483	0.0109984	2.70748	0.00979432	0.00962064	1682.18
Bacteria	1	6 (dark)	2	0.0111738	0.0112249	23.3576	0.00817251	0.00802759	1238.05
Bacteria	1	6 (dark)	2	0.0114633	0.0115157	49.8711	0.00816441	0.00801963	1235.83
Bacteria	1	6 (dark)	2	0.0109471	0.0109972	2.5987	0.0111117	0.0109146	2042.94
Bacteria	1	6 (dark)	2	0.0115414	0.0115942	57.0202	0.00946681	0.00929894	1592.49
Bacteria	1	6 (dark)	2	0.0113411	0.011393	38.6815	0.00593281	0.00582761	624.705
Bacteria	1	6 (dark)	2	0.0114538	0.0115062	49.0002	0.00902	0.00886005	1470.13
Bacteria	1	6 (dark)	2	0.0110085	0.0110588	8.21626	0.00780179	0.00766345	1136.53
Bacteria	1	6 (dark)	2	0.01126	0.0113115	31.2513	0.0109683	0.0107738	2003.68
Bacteria	1	6 (dark)	2	0.0111272	0.0111781	19.0862	0.0169744	0.0166734	3648.45
Bacteria	1	6 (dark)	2	0.01127	0.0113216	32.1675	0.00923173	0.00906802	1528.12
Bacteria	1	6 (dark)	2	0.0110509	0.0111015	12.1023	0.011422	0.0112195	2127.94
Bacteria	1	6 (dark)	2	0.0116323	0.0116856	65.3521	0.0141021	0.013852	2861.86
Bacteria	1	6 (dark)	2	0.0112809	0.0113325	33.1668	0.0185394	0.0182106	4077.02
Bacteria	1	6 (dark)	2	0.01177	0.0118239	77.962	0.0137675	0.0135234	2770.24
Bacteria	1	6 (dark)	2	0.0113085	0.0113603	35.6975	0.0105257	0.0103391	1882.48
Bacteria	2	6 (dark)	2	0.0112048	0.0112561	26.1996	0.0142482	0.0139956	2901.89
Bacteria	2	6 (dark)	2	0.0111297	0.0111806	19.316	0.00882226	0.00866582	1415.98
Bacteria	2	6 (dark)	2	0.0113658	0.0114178	40.9454	0.00794971	0.00780875	1177.04
Bacteria	2	6 (dark)	2	0.0115048	0.0115575	53.6754	0.00787782	0.00773812	1157.35
Bacteria	2	6 (dark)	2	0.0104451	0.0104929	-43.3776	0.00970938	0.00953721	1658.92
Bacteria	2	6 (dark)	2	0.0112476	0.0112991	30.1192	0.00922416	0.00906059	1526.04
Bacteria	2	6 (dark)	2	0.0113334	0.0113853	37.9746	0.00706525	0.00693996	934.824
Bacteria	2	6 (dark)	2	0.0109943	0.0110446	6.91715	0.00668565	0.00656709	830.871
Bacteria	2	6 (dark)	2	0.0113844	0.0114365	42.6423	0.00868198	0.00852803	1377.57
Bacteria	2	6 (dark)	2	0.0114302	0.0114825	46.8374	0.0087864	0.00863059	1406.16
Bacteria	2	6 (dark)	2	0.0116324	0.0116856	65.3592	0.0111775	0.0109793	2060.97
Bacteria	2	6 (dark)	2	0.0106078	0.0106563	-28.4785	0.010107	0.00992782	1767.82
Bacteria	2	6 (dark)	2	0.011956	0.0120107	94.9996	0.00910298	0.00894156	1492.86
Bacteria	2	6 (dark)	2	0.0112445	0.0112959	29.8285	0.0179645	0.0176459	3919.59
Bacteria	2	6 (dark)	2	0.0111116	0.0111624	17.6562	0.0103859	0.0102017	1844.19
Bacteria	2	6 (dark)	2	0.0113547	0.0114066	39.9222	0.00971075	0.00953855	1659.3
Bacteria	2	6 (dark)	2	0.0110059	0.0110562	7.97834	0.0141131	0.0138628	2864.88
Bacteria	2	6 (dark)	2	0.0120334	0.0120884	102.084	0.0167688	0.0164715	3592.16
Bacteria	2	6 (dark)	2	0.0111698	0.0112209	22.99	0.00969337	0.00952148	1654.54
Bacteria	2	6 (dark)	2	0.0113668	0.0114188	41.0337	0.00721854	0.00709054	976.803
Bacteria	2	6 (dark)	2	0.0113316	0.0113834	37.81	0.0139335	0.0136865	2815.71
Bacteria	2	6 (dark)	2	0.0112153	0.0112666	27.1591	0.0105812	0.0103936	1897.68
Bacteria	2	6 (dark)	2	0.0111932	0.0112444	25.136	0.00791117	0.00777089	1166.48
Bacteria	2	6 (dark)	2	0.0107621	0.0108113	-14.3528	0.00746131	0.007329	1043.28
Bacteria	2	6 (dark)	2	0.0112162	0.0112675	27.2433	0.00848153	0.00833113	1322.67
Bacteria	2	6 (dark)	2	0.0124449	0.0125018	139.767	0.0257205	0.0252644	6043.57
Bacteria	2	6 (dark)	2	0.0116078	0.0116609	63.109	0.00829924	0.00815208	1272.76
Bacteria	2	6 (dark)	2	0.0107104	0.0107594	-19.0874	0.010837	0.0106449	1967.73
Bacteria	2	6 (dark)	2	0.0111494	0.0112005	21.1266	0.0170916	0.0167885	3680.55
Bacteria	2	6 (dark)	2	0.0115151	0.0115678	54.6193	0.0112519	0.0110524	2081.34
Bacteria	2	6 (dark)	2	0.0104263	0.010474	-45.1023	0.00805844	0.00791555	1206.81
Bacteria	2	6 (dark)	2	0.0112459	0.0112974	29.9631	0.00834428	0.00819631	1285.09
Bacteria	2	6 (dark)	2	0.0110508	0.0111013	12.0875	0.0113432	0.0111421	2106.34
Bacteria	2	6 (dark)	2	0.0113425	0.0113944	38.8073	0.0087552	0.00859995	1397.62
Bacteria	2	6 (dark)	2	0.0117421	0.0117958	75.4032	0.0117096	0.011502	2206.7
Bacteria	2	6 (dark)	2	0.0112594	0.0113109	31.1967	0.00944042	0.00927302	1585.27
Bacteria	2	6 (dark)	2	0.0111163	0.0111671	18.09	0.00836664	0.00821827	1291.21
Bacteria (IS)	1	6 (dark)	1	0.0108766	0.0109786	6.78193	0.00428699	0.00418966	176.569
Bacteria (IS)	1	6 (dark)	1	0.0108364	0.0109381	3.06284	0.00413665	0.00404274	135.31
Bacteria (IS)	1	6 (dark)	1	0.0106018	0.0107013	-18.6529	0.0059248	0.00579029	626.068
Bacteria (IS)	1	6 (dark)	1	0.0105735	0.0106728	-21.2671	0.0043545	0.00425564	195.097
Bacteria (IS)	1	6 (dark)	1	0.0108809	0.010983	7.18326	0.00410354	0.00401038	126.222
Bacteria (IS)	1	6 (dark)	1	0.0109851	0.0110882	16.8303	0.0041936	0.00409839	150.937
Bacteria (IS)	1	6 (dark)	1	0.0108331	0.0109348	2.75972	0.00424591	0.00414951	165.295
Bacteria (IS)	1	6 (dark)	1	0.0108631	0.010965	5.53569	0.00438717	0.00428757	204.064
Bacteria (IS)	1	6 (dark)	1	0.0110632	0.0111671	24.0625	0.00592378	0.00578929	625.788
Bacteria (IS)	1	6 (dark)	1	0.0105998	0.0106993	-18.8334	0.00543968	0.00531618	492.926
Bacteria (IS)	1	6 (dark)	1	0.0108942	0.0109965	8.41793	0.00483079	0.00472112	325.816
Bacteria (IS)	1	6 (dark)	1	0.0105376	0.0106365	-24.5899	0.00536699	0.00524514	472.977
Bacteria (IS)	1	6 (dark)	1	0.0108591	0.010961	5.16429	0.00584102	0.00570841	603.075
Bacteria (IS)	1	6 (dark)	1	0.0108354	0.0109371	2.97267	0.00433102	0.00423269	188.653
Bacteria (IS)	1	6 (dark)	1	0.0107907	0.010892	-1.16316	0.00432631	0.00422809	187.36
Bacteria (IS)	1	6 (dark)	1	0.0107625	0.0108635	-3.77853	0.00591098	0.00577678	622.276
Bacteria (IS)	1	6 (dark)	1	0.0108732	0.0109752	6.4718	0.00564831	0.00552007	550.185
Bacteria (IS)	1	6 (dark)	1	0.0110121	0.0111154	19.3238	0.00777105	0.00759462	1132.77
Bacteria (IS)	1	6 (dark)	1	0.0109005	0.0110028	9.0017	0.00473097	0.00462356	298.42
Bacteria (IS)	1	6 (dark)	1	0.0108453	0.0109471	3.89086	0.00572845	0.00559839	572.18
Bacteria (IS)	1	6 (dark)	1	0.0109662	0.0110691	15.0802	0.00631081	0.00616754	732.01
Bacteria (IS)	1	6 (dark)	1	0.010726	0.0108267	-7.15308	0.00391934	0.00383036	75.6671
Bacteria (IS)	1	6 (dark)	1	0.010993	0.0110962	17.5628	0.0065087	0.00636094	786.322
Bacteria (IS)	1	6 (dark)	1	0.0108643	0.0109662	5.64443	0.00594035	0.00580549	630.337
Bacteria (IS)	1	6 (dark)	1	0.0108689	0.0109709	6.07443	0.00471499	0.00460795	294.035
Bacteria (IS)	1	6 (dark)	1	0.0107821	0.0108833	-1.96014	0.00416044	0.00406599	141.838
Bacteria (IS)	1	6 (dark)	1	0.0107911	0.0108923	-1.13179	0.00422936	0.00413334	160.754
Bacteria (IS)	1	6 (dark)	1	0.0123625	0.0124785	144.329	0.00834546	0.008156	1290.42
Bacteria (IS)	1	6 (dark)	1	0.0110571	0.0111608	23.4901	0.0056262	0.00549847	544.117
Bacteria (IS)	1	6 (dark)	1	0.0109118	0.0110142	10.0446	0.00575121	0.00562064	578.426
Bacteria (IS)	1	6 (dark)	1	0.0106256	0.0107253	-16.4441	0.00428382	0.00418656	175.699
Bacteria (IS)	1	6 (dark)	1	0.0109754	0.0110784	15.9308	0.00397592	0.00388565	91.1956
Bacteria (IS)	1	6 (dark)	1	0.0108961	0.0109984	8.59379	0.00380428	0.00371791	44.0884
Bacteria (IS)	1	6 (dark)	1	0.0106071	0.0107067	-18.157	0.00392469	0.00383559	77.1361
Bacteria (IS)	1	6 (dark)	1	0.0109575	0.0110603	14.2765	0.00559224	0.00546528	534.796
Bacteria (IS)	1	6 (dark)	1	0.0107215	0.0108221	-7.56965	0.00435472	0.00425586	195.159
Bacteria (IS)	1	6 (dark)	1	0.0110353	0.0111389	21.4756	0.00533389	0.0052128	463.894
Bacteria (IS)	1	6 (dark)	1	0.0109484	0.0110511	13.4305	0.00455412	0.00445073	249.883
Bacteria (IS)	1	6 (dark)	1	0.0106982	0.0107986	-9.725	0.00650079	0.00635321	784.151
Bacteria (IS)	1	6 (dark)	1	0.0107484	0.0108492	-5.08509	0.00482074	0.0047113	323.058
Bacteria (IS)	1	6 (dark)	1	0.0106998	0.0108002	-9.57704	0.00511903	0.00500281	404.924
Bacteria (IS)	1	6 (dark)	1	0.0107538	0.0108547	-4.58122	0.00462146	0.00451654	268.367
Bacteria (IS)	1	6 (dark)	1	0.0109134	0.0110158	10.1943	0.00562204	0.0054944	542.976
Bacteria (IS)	1	6 (dark)	1	0.0111119	0.0112162	28.5676	0.00521287	0.00509453	430.679
Bacteria (IS)	1	6 (dark)	1	0.0107394	0.0108402	-5.91172	0.00567875	0.00554982	558.539
Bacteria (IS)	1	6 (dark)	1	0.0112742	0.01138	43.5906	0.00529056	0.00517045	452.002
Bacteria (IS)	1	6 (dark)	1	0.0109626	0.0110655	14.7469	0.00472795	0.00462061	297.591
Bacteria (IS)	1	6 (dark)	1	0.0109713	0.0110742	15.5486	0.00540387	0.00528118	483.098
Bacteria (IS)	1	6 (dark)	1	0.0114175	0.0115246	56.8538	0.00426755	0.00417066	171.235
Bacteria (IS)	1	6 (dark)	1	0.010706	0.0108064	-9.00881	0.00507967	0.00496434	394.121
Bacteria (IS)	1	6 (dark)	1	0.0109331	0.0110357	12.0126	0.00403751	0.00394585	108.1
Bacteria (IS)	1	6 (dark)	1	0.0108867	0.0109888	7.71689	0.00477622	0.00466778	310.839
Bacteria (IS)	1	6 (dark)	1	0.0111951	0.0113001	36.263	0.00720597	0.00704237	977.686
Bacteria (IS)	1	6 (dark)	1	0.0110846	0.0111886	26.0393	0.0064105	0.00626496	759.37
Bacteria (IS)	1	6 (dark)	1	0.0110908	0.0111949	26.6155	0.00890905	0.00870678	1445.1
Bacteria (IS)	1	6 (dark)	1	0.011655	0.0117644	78.8401	0.00692069	0.00676357	899.393
Bacteria (IS)	1	6 (dark)	1	0.0109943	0.0110975	17.6827	0.00434037	0.00424183	191.22
Bacteria (IS)	1	6 (dark)	1	0.0108304	0.0109321	2.51208	0.00425011	0.00415362	166.448
Bacteria (IS)	1	6 (dark)	1	0.0110581	0.0111619	23.5858	0.00472079	0.00461362	295.627
Bacteria (IS)	1	6 (dark)	1	0.0113384	0.0114448	49.5308	0.00639031	0.00624523	753.828
Bacteria (IS)	1	6 (dark)	1	0.0111501	0.0112547	32.0981	0.00374444	0.00365943	27.6654
Bacteria (IS)	1	6 (dark)	1	0.0108493	0.0109511	4.25861	0.00551639	0.00539115	513.979
Bacteria (IS)	1	6 (dark)	1	0.0111606	0.0112654	33.0778	0.00542124	0.00529816	487.866
Bacteria (IS)	1	6 (dark)	1	0.0108834	0.0109855	7.41506	0.00409312	0.0040002	123.362
Bacteria (IS)	1	6 (dark)	1	0.0107944	0.0108956	-0.827597	0.00573922	0.00560892	575.137
Bacteria (IS)	1	6 (dark)	1	0.0110736	0.0111776	25.0247	0.00376947	0.00368389	34.5349
Bacteria (IS)	1	6 (dark)	1	0.0108617	0.0109637	5.4097	0.00559412	0.00546712	535.314
Bacteria (IS)	1	6 (dark)	1	0.0108472	0.0109489	4.06064	0.00445767	0.00435647	223.413
Bacteria (IS)	1	6 (dark)	1	0.0108977	0.0109999	8.73575	0.00588922	0.00575552	616.304
Bacteria (IS)	1	6 (dark)	1	0.0107717	0.0108728	-2.92252	0.00535847	0.00523682	470.639
Bacteria (IS)	1	6 (dark)	1	0.0108949	0.0109971	8.47749	0.00485999	0.00474966	333.831
Bacteria (IS)	1	6 (dark)	1	0.0108305	0.0109321	2.51427	0.00569899	0.00556961	564.096
Bacteria (IS)	1	6 (dark)	1	0.0106521	0.0107521	-13.9931	0.00483807	0.00472823	327.815
Bacteria (IS)	1	6 (dark)	1	0.0110355	0.011139	21.4918	0.00428644	0.00418913	176.419
Bacteria (IS)	1	6 (dark)	1	0.0107353	0.0108361	-6.29219	0.00368003	0.00359648	9.98753
Bacteria (IS)	1	6 (dark)	1	0.0108823	0.0109845	7.31689	0.00422216	0.00412631	158.778
Bacteria (IS)	1	6 (dark)	1	0.0110964	0.0112005	27.127	0.00403619	0.00394456	107.738
Bacteria (IS)	1	6 (dark)	1	0.0110309	0.0111344	21.0643	0.00439643	0.00429662	206.605
Bacteria (IS)	1	6 (dark)	1	0.0110168	0.0111202	19.7619	0.00417853	0.00408367	146.803
Bacteria (IS)	1	6 (dark)	1	0.0110807	0.0111846	25.6756	0.00404323	0.00395144	109.67
Bacteria (IS)	1	6 (dark)	1	0.0107953	0.0108966	-0.741906	0.00369485	0.00361097	14.0569
Bacteria (IS)	1	6 (dark)	1	0.010957	0.0110598	14.2258	0.00830997	0.00812131	1280.68
Bacteria (IS)	1	6 (dark)	1	0.0110234	0.0111268	20.3703	0.00903538	0.00883025	1479.77
Bacteria (IS)	1	6 (dark)	1	0.0110252	0.0111287	20.5405	0.00965728	0.00943803	1650.45
Bacteria (IS)	1	6 (dark)	1	0.0109296	0.0110322	11.6911	0.00479433	0.00468548	315.81
Bacteria (IS)	1	6 (dark)	1	0.0108711	0.0109731	6.27524	0.00429127	0.00419385	177.745
Bacteria (IS)	1	6 (dark)	1	0.0105899	0.0106892	-19.7557	0.00531692	0.00519621	459.236
Bacteria (IS)	1	6 (dark)	1	0.0136529	0.013781	263.77	0.00888516	0.00868344	1438.54
Bacteria (IS)	1	6 (dark)	1	0.010763	0.010864	-3.73285	0.0042913	0.00419388	177.753
Bacteria (IS)	1	6 (dark)	1	0.0107964	0.0108977	-0.641887	0.00551854	0.00539325	514.57
Bacteria (IS)	1	6 (dark)	1	0.0110375	0.0111411	21.6827	0.00392646	0.00383731	77.6206
Bacteria (IS)	1	6 (dark)	1	0.0106253	0.010725	-16.4753	0.00405323	0.00396121	112.413
Bacteria (IS)	1	6 (dark)	1	0.0108591	0.010961	5.16179	0.00389581	0.00380736	69.2094
Bacteria (IS)	1	6 (dark)	1	0.0105166	0.0106153	-26.5351	0.00427418	0.00417714	173.054
Bacteria (IS)	1	6 (dark)	1	0.0109403	0.0110429	12.6779	0.00434512	0.00424647	192.523
Bacteria (IS)	1	6 (dark)	1	0.0110475	0.0111511	22.6003	0.0112284	0.0109735	2081.64
Bacteria (IS)	1	6 (dark)	1	0.0111005	0.0112047	27.5138	0.00463438	0.00452917	271.911
Bacteria (IS)	1	6 (dark)	1	0.0113334	0.0114397	49.0672	0.0083023	0.00811381	1278.58
Bacteria (IS)	1	6 (dark)	1	0.0110061	0.0111094	18.7727	0.00422053	0.00412471	158.33
Bacteria (IS)	1	6 (dark)	1	0.0109555	0.0110584	14.0934	0.00609823	0.00595978	673.666
Bacteria (IS)	1	6 (dark)	1	0.0109996	0.0111028	18.168	0.00605581	0.00591832	662.023
Bacteria (IS)	1	6 (dark)	1	0.0109117	0.011014	10.0304	0.0065242	0.00637608	790.575
Bacteria (IS)	1	6 (dark)	1	0.0106408	0.0107407	-15.0402	0.00431422	0.00421627	184.043
Bacteria (IS)	1	6 (dark)	1	0.0108105	0.0109119	0.667861	0.00382671	0.00373983	50.2447
Bacteria (IS)	1	6 (dark)	1	0.0107625	0.0108635	-3.77665	0.00403968	0.00394797	108.696
Bacteria (IS)	1	6 (dark)	1	0.0107208	0.0108214	-7.63865	0.00524124	0.00512225	438.465
Bacteria (IS)	1	6 (dark)	1	0.0110447	0.0111483	22.3426	0.00641747	0.00627177	761.281
Bacteria (IS)	1	6 (dark)	1	0.0105272	0.010626	-25.5574	0.00383919	0.00375203	53.6714
Bacteria (IS)	1	6 (dark)	1	0.0107883	0.0108895	-1.39102	0.00610514	0.00596653	675.562
Bacteria (IS)	1	6 (dark)	1	0.0111209	0.0112252	29.3971	0.0102513	0.0100186	1813.49
Bacteria (IS)	1	6 (dark)	1	0.0111917	0.0112967	35.9518	0.00526004	0.00514062	443.623
Bacteria (IS)	1	6 (dark)	1	0.0108505	0.0109523	4.36811	0.00529255	0.00517239	452.547
Bacteria (IS)	1	6 (dark)	1	0.011002	0.0111052	18.3919	0.00476781	0.00465956	308.531
Bacteria (IS)	1	6 (dark)	1	0.0110525	0.0111562	23.0703	0.00466953	0.00456352	281.559
Bacteria (IS)	1	6 (dark)	1	0.0112879	0.0113938	44.8576	0.00531188	0.00519129	457.852
Bacteria (IS)	1	6 (dark)	1	0.0129326	0.0130539	197.094	0.00811157	0.00792741	1226.23
Bacteria (IS)	1	6 (dark)	1	0.0108268	0.0109284	2.17336	0.00357319	0.00349207	-19.3332
Bacteria (IS)	1	6 (dark)	1	0.0105985	0.0106979	-18.9608	0.00411591	0.00402247	129.617
Bacteria (IS)	1	6 (dark)	1	0.0109892	0.0110923	17.2111	0.00409272	0.00399981	123.253
Bacteria (IS)	1	6 (dark)	1	0.0106627	0.0107628	-13.0107	0.00549615	0.00537137	508.425
Bacteria (IS)	1	6 (dark)	1	0.0105173	0.010616	-26.4699	0.00417287	0.00407813	145.249
Bacteria (IS)	1	6 (dark)	1	0.0106737	0.0107739	-11.9961	0.00550289	0.00537796	510.275
Bacteria (IS)	1	6 (dark)	1	0.0108285	0.0109301	2.33489	0.00435087	0.0042521	194.103
Bacteria (IS)	1	6 (dark)	1	0.0109185	0.011021	10.6638	0.00494401	0.00483176	356.889
Bacteria (IS)	1	6 (dark)	1	0.0108009	0.0109022	-0.223473	0.00406203	0.00396981	114.829
Bacteria (IS)	1	6 (dark)	1	0.0107532	0.0108541	-4.63978	0.00571449	0.00558476	568.349
Bacteria (IS)	1	6 (dark)	1	0.0104471	0.0105452	-32.9678	0.00479489	0.00468604	315.965
Bacteria (IS)	1	6 (dark)	1	0.0107011	0.0108015	-9.45861	0.00395186	0.00386215	84.5942
Bacteria (IS)	1	6 (dark)	1	0.010797	0.0108983	-0.580126	0.00401047	0.00391942	100.678
Bacteria (IS)	1	6 (dark)	1	0.0109856	0.0110887	16.8732	0.00387179	0.00378388	62.6164
Bacteria (IS)	1	6 (dark)	1	0.0107324	0.0108332	-6.55776	0.00560924	0.00548189	539.462
Bacteria (IS)	1	6 (dark)	1	0.01105	0.0111537	22.839	0.0051724	0.00505497	419.572
Bacteria (IS)	1	6 (dark)	1	0.0108729	0.0109749	6.44526	0.00429674	0.00419919	179.246
Bacteria (IS)	1	6 (dark)	1	0.0108569	0.0109588	4.96246	0.005647	0.0055188	549.827
Bacteria (IS)	1	6 (dark)	1	0.0109849	0.011088	16.809	0.00472658	0.00461927	297.216
Bacteria (IS)	1	6 (dark)	1	0.010952	0.0110548	13.7667	0.004816	0.00470666	321.756
Bacteria (IS)	1	6 (dark)	1	0.0109625	0.0110653	14.7341	0.00367874	0.00359522	9.63566
Bacteria (IS)	1	6 (dark)	1	0.0108029	0.0109043	-0.0359531	0.00376874	0.00368317	34.3344
Bacteria (IS)	1	6 (dark)	1	0.0107965	0.0108978	-0.629102	0.00375628	0.003671	30.9154
Bacteria (IS)	1	6 (dark)	1	0.0108406	0.0109423	3.45197	0.00777797	0.00760139	1134.67
Bacteria (IS)	1	6 (dark)	1	0.0106116	0.0107111	-17.7484	0.00380522	0.00371883	44.3482
Bacteria (IS)	1	6 (dark)	1	0.0108409	0.0109426	3.48105	0.00421012	0.00411453	155.471
Bacteria (IS)	1	6 (dark)	1	0.011012	0.0111153	19.32	0.00538743	0.00526512	478.587
Bacteria (IS)	1	6 (dark)	1	0.0124832	0.0126003	155.499	0.00758092	0.00740881	1080.59
Bacteria (IS)	1	6 (dark)	1	0.0109621	0.011065	14.7014	0.00410058	0.00400748	125.409
Bacteria (IS)	1	6 (dark)	1	0.0110308	0.0111344	21.0633	0.00397154	0.00388137	89.9933
Bacteria (IS)	1	6 (dark)	1	0.0109679	0.0110708	15.2373	0.00567442	0.00554559	557.352
Bacteria (IS)	1	6 (dark)	1	0.0110928	0.0111969	26.7952	0.00588759	0.00575392	615.855
Bacteria (IS)	1	6 (dark)	1	0.0109599	0.0110627	14.4944	0.00428427	0.00418701	175.824
Bacteria (IS)	1	6 (dark)	1	0.0107571	0.0108581	-4.27152	0.0050832	0.00496779	395.089
Bacteria (IS)	1	6 (dark)	1	0.0107147	0.0108152	-8.20338	0.00603253	0.00589558	655.636
Bacteria (IS)	1	6 (dark)	1	0.0111211	0.0112255	29.4186	0.00491132	0.00479981	347.917
Bacteria (IS)	1	6 (dark)	1	0.0108206	0.0109221	1.59829	0.00545216	0.00532838	496.353
Bacteria (IS)	1	6 (dark)	1	0.0109113	0.0110137	10.001	0.00410405	0.00401088	126.361
Bacteria (IS)	1	6 (dark)	1	0.0108292	0.0109308	2.4005	0.00372335	0.00363882	21.8773
Bacteria (IS)	1	6 (dark)	1	0.0107434	0.0108443	-5.5399	0.00497895	0.00486591	366.479
Bacteria (IS)	1	6 (dark)	1	0.0106332	0.0107329	-15.7475	0.00427856	0.00418143	174.257
Bacteria (IS)	1	6 (dark)	1	0.0110774	0.0111813	25.3707	0.00403995	0.00394823	108.769
Bacteria (IS)	1	6 (dark)	1	0.010942	0.0110446	12.8357	0.00404838	0.00395647	111.084
Bacteria (IS)	1	6 (dark)	1	0.010748	0.0108488	-5.12063	0.00489151	0.00478046	342.481
Bacteria (IS)	1	6 (dark)	1	0.0111341	0.0112386	30.6198	0.0039501	0.00386042	84.1086
Bacteria (IS)	1	6 (dark)	1	0.0107142	0.0108148	-8.2446	0.00509047	0.0049749	397.087
Bacteria (IS)	1	6 (dark)	1	0.0110539	0.0111576	23.198	0.0191667	0.0187316	4260.33
Bacteria (IS)	1	6 (dark)	1	0.0112376	0.0113431	40.2037	0.00788925	0.00771014	1165.21
Bacteria (IS)	1	6 (dark)	1	0.0113946	0.0115016	54.7373	0.00499032	0.00487702	369.598
Bacteria (IS)	1	6 (dark)	1	0.011172	0.0112768	34.1305	0.00426668	0.00416982	170.997
Bacteria (IS)	1	6 (dark)	1	0.0107634	0.0108644	-3.68961	0.00490965	0.00479819	347.461
Bacteria (IS)	1	6 (dark)	1	0.0111213	0.0112256	29.4316	0.00511806	0.00500187	404.658
Bacteria (IS)	1	6 (dark)	1	0.0105652	0.0106643	-22.043	0.00499778	0.00488431	371.646
Bacteria (IS)	1	6 (dark)	1	0.0105995	0.010699	-18.8594	0.00605205	0.00591465	660.992
Bacteria (IS)	1	6 (dark)	1	0.0106235	0.0107232	-16.638	0.00450997	0.00440758	237.766
Bacteria (IS)	1	6 (dark)	1	0.0121144	0.0122281	121.362	0.00727342	0.00710829	996.199
Bacteria (IS)	1	6 (dark)	1	0.0109587	0.0110616	14.3876	0.00586609	0.00573291	609.955
Bacteria (IS)	1	6 (dark)	1	0.0108877	0.0109899	7.81746	0.00434783	0.00424912	193.266
Bacteria (IS)	1	6 (dark)	1	0.0109618	0.0110646	14.6688	0.00532861	0.00520763	462.444
Bacteria (IS)	1	6 (dark)	1	0.010779	0.0108801	-2.24976	0.00496874	0.00485594	363.677
Bacteria (IS)	1	6 (dark)	1	0.0110292	0.0111327	20.9097	0.00404121	0.00394946	109.114
Bacteria (IS)	1	6 (dark)	1	0.0109685	0.0110714	15.2919	0.00521074	0.00509244	430.093
Bacteria (IS)	1	6 (dark)	1	0.0112569	0.0113626	41.9921	0.00486327	0.00475286	334.73
Bacteria (IS)	1	6 (dark)	1	0.0111373	0.0112418	30.9183	0.00550317	0.00537823	510.352
Bacteria (IS)	1	6 (dark)	1	0.0110335	0.011137	21.3067	0.00574681	0.00561634	577.22
Bacteria (IS)	1	6 (dark)	1	0.0111815	0.0112864	35.0049	0.0055296	0.00540406	517.604
Bacteria (IS)	1	6 (dark)	1	0.0105356	0.0106344	-24.7812	0.00411161	0.00401826	128.435
Bacteria (IS)	1	6 (dark)	1	0.0107497	0.0108506	-4.96245	0.00432279	0.00422465	186.396
Bacteria (IS)	1	6 (dark)	1	0.0109827	0.0110857	16.6033	0.00899265	0.00878849	1468.04
Bacteria (IS)	1	6 (dark)	1	0.010936	0.0110386	12.2822	0.00396484	0.00387483	88.1561
Bacteria (IS)	1	6 (dark)	1	0.0109811	0.0110841	16.4573	0.0111768	0.0109231	2067.49
Bacteria (IS)	1	6 (dark)	1	0.0107525	0.0108534	-4.7016	0.00600225	0.00586598	647.325
Bacteria (IS)	1	6 (dark)	1	0.0107343	0.010835	-6.38844	0.00618282	0.00604245	696.882
Bacteria (IS)	1	6 (dark)	1	0.010885	0.0109872	7.56621	0.00452054	0.00441791	240.669
Bacteria (IS)	1	6 (dark)	1	0.0104859	0.0105843	-29.3751	0.00406021	0.00396803	114.33
Bacteria (IS)	1	6 (dark)	1	0.0107225	0.0108231	-7.48079	0.00422404	0.00412814	159.294
Bacteria (IS)	1	6 (dark)	1	0.0107172	0.0108178	-7.9652	0.00451789	0.00441532	239.941
Bacteria (IS)	1	6 (dark)	1	0.011038	0.0111416	21.7249	0.00761112	0.00743833	1088.88
Bacteria (IS)	1	6 (dark)	1	0.0104576	0.0105557	-31.9976	0.00352882	0.00344871	-31.5106
Bacteria (IS)	1	6 (dark)	1	0.0104102	0.0105078	-36.3896	0.00410422	0.00401104	126.408
Bacteria (IS)	1	6 (dark)	1	0.0107377	0.0108385	-6.0707	0.00581671	0.00568465	596.403
Bacteria (IS)	1	6 (dark)	1	0.0122459	0.0123608	133.533	0.00784827	0.00767009	1153.97
Bacteria (IS)	1	6 (dark)	1	0.0111364	0.0112409	30.8307	0.00790798	0.00772844	1170.35
Bacteria (IS)	1	6 (dark)	1	0.0107353	0.010836	-6.29483	0.00485457	0.00474436	332.343
Bacteria (IS)	1	6 (dark)	1	0.0110016	0.0111049	18.3582	0.00390324	0.00381463	71.2493
Bacteria (IS)	1	6 (dark)	1	0.0108739	0.010976	6.53931	0.006221	0.00607977	707.362
Bacteria (IS)	1	6 (dark)	1	0.0110877	0.0111917	26.3236	0.00387	0.00378214	62.126
[truncated: 7,424 more rows]
